# Supplementary material for: Ubiquitous occurrence of a dimethylsulfoniopropionate ABC transporter in abundant marine bacteria
Source: ISME J. 2023 Jan 27;17(4):579–87. doi: 10.1038/s41396-023-01375-3 (PMC10030565; doi:10.1038/s41396-023-01375-3)
Supplement: Supplementary file 5 — Table S1 [file 41396_2023_1375_MOESM5_ESM.xlsx]

## Sheet: Fig1_genelist
Gene ID	Locus Tag	Gene Product Name	Genome ID	Genome Name
637055828	PA5378	glycine betaine/proline transport system substrate-binding protein	637000218	Pseudomonas aeruginosa PAO1
637055838	PA5388	glycine betaine/proline transport system substrate-binding protein	637000218	Pseudomonas aeruginosa PAO1
637180213	SMa1462	Putative ABC transport protein	637000269	Sinorhizobium meliloti 1021
637180366	SMa1729	putative periplasmic binding protein	637000269	Sinorhizobium meliloti 1021
637181825	SMc02378	PUTATIVE PERIPLASMIC BINDING TRANSMEMBRANE PROTEIN	637000269	Sinorhizobium meliloti 1021
637182779	SMc04311	glycine betaine/proline transport system substrate-binding protein	637000269	Sinorhizobium meliloti 1021
637182880	SMc04341	PUTATIVE AMINO ACID-BINDING PERIPLASMIC PROTEIN	637000269	Sinorhizobium meliloti 1021
637183215	SMc02737	PUTATIVE GLYCINE BETAINE-BINDING ABC TRANSPORTER PROTEIN	637000269	Sinorhizobium meliloti 1021
637183523	SMc00672	HISTIDINE-BINDING PERIPLASMIC SIGNAL PEPTIDE PROTEIN	637000269	Sinorhizobium meliloti 1021
637189923	SMb20410	putative glycine-betaine-binding protein	637000269	Sinorhizobium meliloti 1021
637190337	SMb21144	putative choline uptake ABC transporter periplasmic solute-binding protein precursor	637000269	Sinorhizobium meliloti 1021
637190539	SMb21572	putative amino acid uptake ABC transporter periplasmic solute-binding protein precursor	637000269	Sinorhizobium meliloti 1021
637288617	SPO1131	glycine betaine/proline ABC transporter, periplasmic substrate-binding protein	637000267	Ruegeria pomeroyi DSS-3
637289030	SPO1548	glycine betaine/proline ABC transporter, periplasmic substrate-binding protein	637000267	Ruegeria pomeroyi DSS-3
637289913	SPO2441	glycine betaine/proline ABC transporter, periplasmic glycine betaine/proline-binding protein	637000267	Ruegeria pomeroyi DSS-3
637613775	SPOA0231	glycine betaine/proline ABC transporter, periplasmic substrate-binding protein	637000267	Ruegeria pomeroyi DSS-3
637653262	Psyr_2916	Substrate-binding region of ABC-type glycine betaine transport system	637000224	Pseudomonas syringae pv. syringae B728a
637654116	Psyr_3758	Substrate-binding region of ABC-type glycine betaine transport system	637000224	Pseudomonas syringae pv. syringae B728a
637655076	Psyr_4709	Substrate-binding region of ABC-type glycine betaine transport system	637000224	Pseudomonas syringae pv. syringae B728a
638836374	ISM_04285	glycine betaine/L-proline ABC transporter, periplasmic binding protein, putative	638341183	Roseovarius nubinhibens ISM
638837443	ISM_12265	glycine betaine/proline ABC transporter, periplasmic glycinebetaine/proline-binding protein	638341183	Roseovarius nubinhibens ISM
638837891	ISM_14495	glycine betaine/proline ABC transporter, periplasmic substrate-binding protein	638341183	Roseovarius nubinhibens ISM
638838070	ISM_15375	glycine betaine/proline ABC transporter, periplasmic substrate-binding protein	638341183	Roseovarius nubinhibens ISM
640650939	RSK20926_17752	glycine betaine/proline ABC transporter, periplasmic substrate-binding protein	640612220	Roseobacter sp. SK209-2-6
640651429	RSK20926_20162	glycine betaine/proline transport system substrate-binding protein	640612220	Roseobacter sp. SK209-2-6
640652492	RSK20926_21824	glycine betaine/proline transport system substrate-binding protein	640612220	Roseobacter sp. SK209-2-6
640653236	RSK20926_14054	glycine betaine/proline ABC transporter, periplasmic substrate-binding protein	640612220	Roseobacter sp. SK209-2-6
640653484	RSK20926_15301	glycine betaine/proline ABC transporter, periplasmic substrate-binding protein	640612220	Roseobacter sp. SK209-2-6
640653709	RSK20926_00850	glycine betaine/proline ABC transporter, periplasmic substrate-binding protein	640612220	Roseobacter sp. SK209-2-6
640654088	RSK20926_16907	ABC transporter binding protein	640612220	Roseobacter sp. SK209-2-6
2503352947	HTCC7211_00007390	glycine betaine/proline transport system substrate-binding protein	2503283017	Candidatus Pelagibacter sp. HTCC7211
2503352998	HTCC7211_00007900	Substrate binding domain of ABC-type glycine betaine transport system	2503283017	Candidatus Pelagibacter sp. HTCC7211
2503353536	HTCC7211_00013280	glycine betaine/proline transport system substrate-binding protein	2503283017	Candidatus Pelagibacter sp. HTCC7211
2503353592	HTCC7211_00013840	glycine betaine/proline transport system substrate-binding protein	2503283017	Candidatus Pelagibacter sp. HTCC7211
2774611755	Ga0226475_11852	glycine betaine/proline transport system substrate-binding protein	2773857814	Alphaproteobacterium sp. HIMB59
2774611765	Ga0226475_11862	glycine betaine/proline transport system substrate-binding protein	2773857814	Alphaproteobacterium sp. HIMB59
2774612075	Ga0226475_111174	glycine betaine/proline transport system substrate-binding protein	2773857814	Alphaproteobacterium sp. HIMB59
2962615503	Ga0198707_01_1004332_1005324	glycine betaine/proline transport system substrate-binding protein	2962614472	Escherichia coli K-12 MG1655
