# Supplementary material for: Ubiquitous occurrence of a dimethylsulfoniopropionate ABC transporter in abundant marine bacteria
Source: ISME J. 2023 Jan 27;17(4):579–87. doi: 10.1038/s41396-023-01375-3 (PMC10030565; doi:10.1038/s41396-023-01375-3)
Supplement: Supplementary file 6 — Table S2 [file 41396_2023_1375_MOESM6_ESM.xlsx]

## Sheet: DmpX_IMG_BLASTresults3
# 1427 hits found
		% identity	alignment length	mismatches	gap opens	query start	query end	start	end	evalue	bit score	Phylum	Class	Order	Family	Genus	Species name
637289913_Rpom	637289913	100	324	0	0	1	324	1	324	0	658	Proteobacteria	Alphaproteobacteria	Rhodobacterales	Roseobacteraceae	Ruegeria	Ruegeria pomeroyi DSS-3
637289913_Rpom	2890061023	76.433	314	73	1	12	324	11	324	0	506	Proteobacteria	Alphaproteobacteria	Rhodobacterales	Roseobacteraceae	Pelagicola	Pelagicola litoralis CL-ES2
637289913_Rpom	2574319883	76.433	314	73	1	12	324	11	324	0	506	Proteobacteria	Alphaproteobacteria	Rhodobacterales	Roseobacteraceae	Pelagicola	Pelagicola litoralis DSM 18290
637289913_Rpom	2791940957	74.76	313	78	1	12	324	11	322	1.14e-179	497	Proteobacteria	Alphaproteobacteria	Rhodobacterales	Roseobacteraceae	Marivita	Marivita cryptomonadis CL-SK44
637289913_Rpom	2728181252	72.222	324	90	0	1	324	1	324	7.94e-177	490	Proteobacteria	Alphaproteobacteria	Hyphomicrobiales	Stappiaceae	Roseibium	Roseibium denhamense DSM 15949
637289913_Rpom	2805290825	67.742	310	99	1	16	324	16	325	4.15e-159	445	Proteobacteria	Alphaproteobacteria	Rhodospirillales	Thalassospiraceae	Magnetovibrio	Magnetovibrio sp. SP115
637289913_Rpom	2805295923	67.197	314	102	1	12	324	29	342	1.43e-158	444	Proteobacteria	Alphaproteobacteria	Rhodospirillales	Thalassospiraceae	Magnetovibrio	Magnetovibrio sp. MED
637289913_Rpom	2523405722	62.3	313	117	1	12	323	8	320	1.33e-152	429	Proteobacteria	Alphaproteobacteria	Rhodospirillales	Thalassobaculaceae	Thalassobaculum	Thalassobaculum salexigens DSM 19539
637289913_Rpom	2795763994	62.187	320	116	2	9	323	2	321	2.5e-152	428	Proteobacteria	Alphaproteobacteria	Rhodobacterales	Rhodobacteraceae	Rhodovulum	Rhodovulum adriaticum DSM 2781
637289913_Rpom	2831948499	65.217	299	103	1	27	324	24	322	2.72e-152	428	Proteobacteria	Alphaproteobacteria	Rhodobacterales	Rhodobacteraceae	Rhodosalinus	Rhodosalinus sediminis WDN1C137
637289913_Rpom	2546449843	63.667	300	108	1	25	323	22	321	3.98e-151	425	Proteobacteria	Gammaproteobacteria	Pseudomonadales	Marinobacteraceae	Marinobacter	Marinobacter santoriniensis NKSG1
637289913_Rpom	2930928643	64.548	299	106	0	26	324	22	320	2.25e-150	423	Proteobacteria	Alphaproteobacteria	Rhodobacterales	Roseobacteraceae	Marivita	Marivita sp. SBSPR1
637289913_Rpom	2823095550	60.625	320	125	1	5	323	1	320	3e-150	422	Proteobacteria	Gammaproteobacteria	Pseudomonadales	Marinobacteraceae	Marinobacter	Marinobacter sp. IN6
637289913_Rpom	2823143532	60.625	320	125	1	5	323	1	320	3e-150	422	Proteobacteria	Gammaproteobacteria	Pseudomonadales	Marinobacteraceae	Marinobacter	Marinobacter sp. EAC713
637289913_Rpom	650412511	60.625	320	125	1	5	323	1	320	5.24e-150	422	Proteobacteria	Gammaproteobacteria	Pseudomonadales	Marinobacteraceae	Marinobacter	Marinobacter adhaerens HP15
637289913_Rpom	2811853120	60	320	127	1	5	323	1	320	2.89e-149	420	Proteobacteria	Gammaproteobacteria	Pseudomonadales	Marinobacteraceae	Marinobacter	Marinobacter sp. SB-MAG 68
637289913_Rpom	2840759384	63.023	311	114	1	14	323	11	321	8.29e-149	419	Proteobacteria	Alphaproteobacteria	Rhodobacterales	Rhodobacteraceae	Rhodovulum	Rhodovulum sulfidophilum AB14
637289913_Rpom	2688423181	62.701	311	115	1	14	323	11	321	1.27e-148	419	Proteobacteria	Alphaproteobacteria	Rhodobacterales	Rhodobacteraceae	Rhodovulum	Rhodovulum sulfidophilum DSM 2351
637289913_Rpom	2684424803	61.682	321	121	2	5	323	1	321	1.43e-148	418	Proteobacteria	Alphaproteobacteria	Rhodobacterales	Roseobacteraceae	Tropicimonas	Tropicimonas sediminicola DSM 29339
637289913_Rpom	2602596039	64.145	304	108	1	22	324	18	321	1.83e-148	418	Proteobacteria	Alphaproteobacteria	Rhodobacterales	Rhodobacteraceae	Limimaricola	Limimaricola cinnabarinus LL-001
637289913_Rpom	2802442865	62.379	311	116	1	14	323	11	321	2.45e-148	418	Proteobacteria	Alphaproteobacteria	Rhodobacterales	Rhodobacteraceae	Rhodovulum	Rhodovulum bhavnagarense DSM 24766
637289913_Rpom	2929258055	62.701	311	115	1	14	323	11	321	2.95e-148	417	Proteobacteria	Alphaproteobacteria	Rhodobacterales	Rhodobacteraceae	Rhodovulum	Rhodovulum sulfidophilum NP
637289913_Rpom	2689198260	62.701	311	115	1	14	323	11	321	2.95e-148	417	Proteobacteria	Alphaproteobacteria	Rhodobacterales	Rhodobacteraceae	Rhodovulum	Rhodovulum sulfidophilum TUT
637289913_Rpom	2837574677	62.701	311	115	1	14	323	11	321	2.95e-148	417	Proteobacteria	Alphaproteobacteria	Rhodobacterales	Rhodobacteraceae	Rhodovulum	Rhodovulum sulfidophilum AB30
637289913_Rpom	2689399440	62.701	311	115	1	14	323	11	321	2.95e-148	417	Proteobacteria	Alphaproteobacteria	Rhodobacterales	Rhodobacteraceae	Rhodovulum	Rhodovulum sulfidophilum DSM 1374
637289913_Rpom	2668618290	62.701	311	115	1	14	323	11	321	2.95e-148	417	Proteobacteria	Alphaproteobacteria	Rhodobacterales	Rhodobacteraceae	Rhodovulum	Rhodovulum sulfidophilum DSM 1374
637289913_Rpom	2639111756	63.667	300	108	1	26	324	22	321	4.16e-148	417	Proteobacteria	Alphaproteobacteria	Rhodobacterales	Rhodobacteraceae	Limimaricola	Limimaricola pyoseonensis DSM 21424
637289913_Rpom	2654148860	59.688	320	128	1	5	323	1	320	4.3e-148	417	Proteobacteria	Gammaproteobacteria	Pseudomonadales	Marinobacteraceae	Marinobacter	Marinobacter sp. REDSEA-S21_B2N3
637289913_Rpom	2654142869	59.688	320	128	1	5	323	1	320	4.3e-148	417	Proteobacteria	Gammaproteobacteria	Pseudomonadales	Marinobacteraceae	Marinobacter	Marinobacter sp. REDSEA-S15_B16
637289913_Rpom	2806256088	62.258	310	116	1	16	324	13	322	2.09e-147	416	Proteobacteria	Alphaproteobacteria	Rhodobacterales	Rhodobacteraceae	Rhodovulum	Rhodovulum steppense DSM 21153
637289913_Rpom	2516838165	58.75	320	131	1	5	323	1	320	2.92e-147	415	Proteobacteria	Gammaproteobacteria	Pseudomonadales	Marinobacteraceae	Marinobacter	Marinobacter salsuginis SD-14B
637289913_Rpom	2899465203	60	320	127	1	5	323	1	320	4.34e-147	415	Proteobacteria	Gammaproteobacteria	Pseudomonadales	Marinobacteraceae	Marinobacter	Marinobacter orientalis W62
637289913_Rpom	2899486269	59.688	320	128	1	5	323	1	320	4.68e-147	414	Proteobacteria	Gammaproteobacteria	Pseudomonadales	Marinobacteraceae	Marinobacter	Marinobacter sp. PJ-38
637289913_Rpom	2806836363	62.542	299	111	1	26	323	22	320	7.59e-147	414	Proteobacteria	Alphaproteobacteria	unclassified	unclassified	unclassified	Alphaproteobacteria bacterium SB-MAG 24
637289913_Rpom	2827963933	62.829	304	112	1	22	324	18	321	1.1e-146	414	Proteobacteria	Alphaproteobacteria	Rhodobacterales	Rhodobacteraceae	Limimaricola	Limimaricola variabilis CECT 8572
637289913_Rpom	2882423943	60.568	317	120	2	12	323	8	324	1.81e-146	413	Proteobacteria	Alphaproteobacteria	Rhodobacterales	Rhodobacteraceae	unclassified	Rhodobacteraceae bacterium WD3A24
637289913_Rpom	2753155000	62.667	300	111	1	25	323	22	321	3.71e-146	412	Proteobacteria	Alphaproteobacteria	Rhodobacterales	Rhodobacteraceae	Rhodovulum	Rhodovulum sp. MB263
637289913_Rpom	2512597159	64	300	107	1	26	324	24	323	6.77e-146	412	Proteobacteria	Alphaproteobacteria	Rhodobacterales	Roseobacteraceae	Octadecabacter	Octadecabacter arcticus 238, DSM 13978
637289913_Rpom	2823138631	59.062	320	130	1	5	323	1	320	7.7e-146	411	Proteobacteria	Gammaproteobacteria	Pseudomonadales	Marinobacteraceae	Marinobacter	Marinobacter sp. NP96
637289913_Rpom	2779839606	59.062	320	130	1	5	323	1	320	7.7e-146	411	Proteobacteria	Gammaproteobacteria	Pseudomonadales	Marinobacteraceae	Marinobacter	Marinobacter sp. SAT109
637289913_Rpom	2823165343	58.75	320	131	1	5	323	1	320	9.68e-146	411	Proteobacteria	Gammaproteobacteria	Pseudomonadales	Marinobacteraceae	Marinobacter	Marinobacter sp. CPC8
637289913_Rpom	2902020801	58.75	320	131	1	5	323	1	320	1.67e-145	410	Proteobacteria	Gammaproteobacteria	Pseudomonadales	Marinobacteraceae	Marinobacter	Marinobacter sp. AG-457-K05
637289913_Rpom	2774579073	58.75	320	131	1	5	323	1	320	2.18e-145	410	Proteobacteria	Gammaproteobacteria	Pseudomonadales	Marinobacteraceae	Marinobacter	Marinobacter salarius SMR5
637289913_Rpom	2883778819	62.046	303	114	1	22	323	19	321	1.78e-144	408	Proteobacteria	Alphaproteobacteria	Rhodobacterales	Roseobacteraceae	Tropicimonas	Tropicimonas sp. IMCC34043
637289913_Rpom	641147671	60.065	308	122	1	17	323	1	308	2.25e-144	407	Proteobacteria	Gammaproteobacteria	Pseudomonadales	Marinobacteraceae	Marinobacter	Marinobacter algicola DG893
637289913_Rpom	2802712163	62.333	300	112	1	25	323	22	321	3.28e-144	407	Proteobacteria	Alphaproteobacteria	Rhodobacterales	Rhodobacteraceae	Rhodovulum	Rhodovulum visakhapatnamense DSM 17937
637289913_Rpom	2811849518	58.438	320	132	1	5	323	1	320	3.58e-144	407	Proteobacteria	Gammaproteobacteria	Pseudomonadales	Marinobacteraceae	Marinobacter	Marinobacter sp. SB-MAG 72
637289913_Rpom	2834454876	62.333	300	112	1	25	323	22	321	3.62e-144	407	Proteobacteria	Alphaproteobacteria	Rhodobacterales	Rhodobacteraceae	Rhodovulum	Rhodovulum sp. BSW8
637289913_Rpom	2840764095	62.333	300	112	1	25	323	22	321	3.62e-144	407	Proteobacteria	Alphaproteobacteria	Rhodobacterales	Rhodobacteraceae	Rhodovulum	Rhodovulum sulfidophilum AB26
637289913_Rpom	2735942603	61.513	304	116	1	21	323	18	321	4.36e-144	407	Proteobacteria	Alphaproteobacteria	Rhodobacterales	Rhodobacteraceae	Rhodovulum	Rhodovulum kholense DSM 19783
637289913_Rpom	2834428361	61.513	304	116	1	21	323	18	321	4.36e-144	407	Proteobacteria	Alphaproteobacteria	Rhodobacterales	Rhodobacteraceae	Rhodovulum	Rhodovulum viride JA756
637289913_Rpom	2836744089	59.81	316	126	1	10	324	8	323	5.11e-143	404	Proteobacteria	Alphaproteobacteria	Rhodobacterales	Rhodobacteraceae	Pseudorhodobacter	Pseudorhodobacter turbinis S12M18
637289913_Rpom	2806942524	61.667	300	114	1	26	324	24	323	1.78e-142	403	Proteobacteria	Alphaproteobacteria	unclassified	unclassified	unclassified	Alphaproteobacteria bacterium SB-MAG 79
637289913_Rpom	2518889521	60.87	299	116	1	26	323	22	320	2.28e-142	403	Proteobacteria	Gammaproteobacteria	Pseudomonadales	Marinobacteraceae	Marinobacter	Marinobacter sp. BSs20148
637289913_Rpom	2788093076	60.855	304	118	1	22	324	18	321	1.7e-141	400	Proteobacteria	Alphaproteobacteria	Rhodobacterales	unclassified	unclassified	Rhodobacterales bacterium CG_4_10_14_0_8_um_filter_70_9
637289913_Rpom	2883547627	59.236	314	127	1	12	324	10	323	2.43e-141	400	Proteobacteria	Alphaproteobacteria	Rhodobacterales	Rhodobacteraceae	Oceaniglobus	Oceaniglobus ichthyenteri YLY08
637289913_Rpom	2752983329	57.994	319	133	1	7	324	5	323	2.48e-141	400	Proteobacteria	Alphaproteobacteria	Rhodobacterales	Rhodobacteraceae	Pseudorhodobacter	Pseudorhodobacter aquimaris KCTC 23043
637289913_Rpom	2832334687	59.333	300	121	1	25	323	28	327	3.94e-141	400	Proteobacteria	Alphaproteobacteria	Rhodobacterales	Rhodobacteraceae	Oceanicella	Oceanicella sp. SM1341
637289913_Rpom	2828516142	59.197	299	121	1	26	323	29	327	4.49e-141	400	Proteobacteria	Alphaproteobacteria	Rhodobacterales	Rhodobacteraceae	Paroceanicella	Paroceanicella profunda D4M1
637289913_Rpom	2882581343	60.984	305	118	1	21	324	19	323	5.63e-141	399	Proteobacteria	Alphaproteobacteria	Rhodobacterales	Rhodobacteraceae	Pelagivirga	Pelagivirga dicentrarchi YLY04
637289913_Rpom	2839572217	60.396	303	119	1	22	323	18	320	5.92e-141	399	Proteobacteria	Alphaproteobacteria	Rhodobacterales	Rhodobacteraceae	Limimaricola	Limimaricola cinnabarinus XM1
637289913_Rpom	2883895581	59.813	321	126	3	6	324	3	322	6.27e-141	399	Proteobacteria	Alphaproteobacteria	Rhodobacterales	Rhodobacteraceae	Qingshengfaniella	Qingshengfaniella alkalisoli LN3S51
637289913_Rpom	2837584188	60.328	305	119	2	21	324	23	326	9.51e-141	399	Proteobacteria	Alphaproteobacteria	Rhodobacterales	Rhodobacteraceae	Rhodovulum	Rhodovulum sp. 12E13
637289913_Rpom	2898428464	58.255	321	133	1	5	324	1	321	1.17e-140	398	Proteobacteria	Alphaproteobacteria	Rhodobacterales	Rhodobacteraceae	Tritonibacter	Tritonibacter aquimaris SM1969
637289913_Rpom	2882312757	57.68	319	130	3	7	323	5	320	3.86e-140	397	Proteobacteria	Alphaproteobacteria	Rhodobacterales	Rhodobacteraceae	unclassified	Rhodobacteraceae bacterium WFHF2C18
637289913_Rpom	2510758474	58.861	316	129	1	10	324	8	323	4.49e-140	397	Proteobacteria	Alphaproteobacteria	Rhodobacterales	Roseobacteraceae	Octadecabacter	Octadecabacter antarcticus 307
637289913_Rpom	2772829362	57.911	316	132	1	10	324	8	323	6.53e-140	397	Proteobacteria	Alphaproteobacteria	Rhodobacterales	Rhodobacteraceae	Pseudorhodobacter	Pseudorhodobacter antarcticus KCTC 23700
637289913_Rpom	2668155485	57.911	316	132	1	10	324	8	323	6.53e-140	397	Proteobacteria	Alphaproteobacteria	Rhodobacterales	Rhodobacteraceae	Pseudorhodobacter	Pseudorhodobacter antarcticus CGMCC 1.10836
637289913_Rpom	2654151965	60.265	302	119	1	5	305	1	302	7.15e-140	396	Proteobacteria	Gammaproteobacteria	Pseudomonadales	Marinobacteraceae	Marinobacter	Marinobacter sp. REDSEA-S27_B10
637289913_Rpom	2715058242	59.547	309	124	1	17	324	13	321	7.9e-140	396	Proteobacteria	Alphaproteobacteria	Rhodobacterales	Rhodobacteraceae	Cognatishimia	Cognatishimia activa CECT 5113
637289913_Rpom	2699773404	59.547	309	124	1	17	324	13	321	7.9e-140	396	Proteobacteria	Alphaproteobacteria	Rhodobacterales	Rhodobacteraceae	Cognatishimia	Cognatishimia activa CECT 5114
637289913_Rpom	2525926200	58.632	307	126	1	19	324	20	326	1.49e-139	395	Proteobacteria	Alphaproteobacteria	Hyphomicrobiales	Stappiaceae	Stappia	Stappia stellulata DSM 5886
637289913_Rpom	2623468286	60	300	119	1	26	324	24	323	2.23e-138	392	Proteobacteria	Alphaproteobacteria	Rhodobacterales	Roseobacteraceae	Loktanella	Loktanella salsilacus DSM 16199
637289913_Rpom	2578591935	57.807	301	126	1	25	324	26	326	3.67e-138	392	Proteobacteria	Alphaproteobacteria	Rhodobacterales	Roseobacteraceae	Roseivivax	Roseivivax marinus 22II-s10s
637289913_Rpom	2662589489	57.807	301	126	1	25	324	26	326	3.67e-138	392	Proteobacteria	Alphaproteobacteria	Rhodobacterales	Roseobacteraceae	Roseivivax	Roseivivax marinus 22II-s10s
637289913_Rpom	2841905706	56.19	315	137	1	10	323	8	322	3.69e-138	392	Proteobacteria	Alphaproteobacteria	Rhodobacterales	Rhodobacteraceae	Rhodosalinus	Rhodosalinus halophilus E84
637289913_Rpom	2694966716	57.807	301	126	1	25	324	26	326	1.06e-137	391	Proteobacteria	Alphaproteobacteria	Rhodobacterales	Roseobacteraceae	Roseivivax	Roseivivax marinus DSM 27511
637289913_Rpom	2902014132	58	300	125	1	26	324	22	321	1.11e-137	391	Proteobacteria	Gammaproteobacteria	Pseudomonadales	Marinobacteraceae	Marinobacter	Marinobacter changyiensis CLL7-20
637289913_Rpom	2635168301	59.06	298	121	1	27	323	25	322	1.37e-137	390	Proteobacteria	Alphaproteobacteria	Rhodobacterales	Roseobacteraceae	Roseivivax	Roseivivax sediminis DSM 26472
637289913_Rpom	2624501192	59.236	314	126	2	12	324	8	320	2.73e-137	390	Proteobacteria	Alphaproteobacteria	Rhodobacterales	Roseobacteraceae	Roseovarius	Roseovarius tolerans EL164
637289913_Rpom	2742369516	59.236	314	126	2	12	324	8	320	2.73e-137	390	Proteobacteria	Alphaproteobacteria	Rhodobacterales	Roseobacteraceae	Roseovarius	Roseovarius tolerans EL-164
637289913_Rpom	2831947659	58.054	298	124	1	27	323	25	322	3.55e-137	390	Proteobacteria	Alphaproteobacteria	Rhodobacterales	Rhodobacteraceae	Rhodosalinus	Rhodosalinus sediminis WDN1C137
637289913_Rpom	2523509325	54.969	322	141	2	7	324	1	322	4.96e-137	389	Proteobacteria	Alphaproteobacteria	Rhodobacterales	Roseobacteraceae	Salipiger	Salipiger mucosus DSM 16094
637289913_Rpom	2855026383	58.14	301	125	1	25	324	28	328	7.7e-137	389	Proteobacteria	Alphaproteobacteria	Rhodobacterales	Rhodobacteraceae	Paracoccus	Paracoccus alkanivorans 4-2
637289913_Rpom	2620434620	58.917	314	127	2	12	324	8	320	1.36e-136	388	Proteobacteria	Alphaproteobacteria	Rhodobacterales	Roseobacteraceae	Roseovarius	Roseovarius tolerans DSM 11457
637289913_Rpom	2791937915	58.466	313	128	2	13	324	9	320	2.35e-136	387	Proteobacteria	Alphaproteobacteria	Rhodobacterales	Roseobacteraceae	Marivita	Marivita cryptomonadis CL-SK44
637289913_Rpom	2890226883	58.466	313	128	2	13	324	9	320	2.35e-136	387	Proteobacteria	Alphaproteobacteria	Rhodobacterales	Roseobacteraceae	Marivita	Marivita sp. LZ-15-2
637289913_Rpom	2574314838	54.18	323	143	2	6	323	4	326	3.91e-136	387	Proteobacteria	Alphaproteobacteria	Rhodobacterales	Roseobacteraceae	Ponticoccus	Ponticoccus litoralis DSM 18986
637289913_Rpom	2887322469	57.009	321	134	3	7	324	1	320	3.94e-136	387	Proteobacteria	Alphaproteobacteria	Rhodobacterales	Rhodobacteraceae	Aquicoccus	Aquicoccus porphyridii L1 8-17
637289913_Rpom	2778074868	60.333	300	118	1	26	324	24	323	4.18e-136	387	Proteobacteria	Alphaproteobacteria	Rhodobacterales	Roseobacteraceae	Falsihalocynthiibacter	Falsihalocynthiibacter arcticus PAMC 20958
637289913_Rpom	2884671286	58.599	314	128	2	12	324	8	320	4.49e-136	387	Proteobacteria	Alphaproteobacteria	Rhodobacterales	Roseobacteraceae	Roseovarius	Roseovarius sp. A-2
637289913_Rpom	2792220609	57.525	299	126	1	27	324	25	323	6.14e-136	386	Proteobacteria	Alphaproteobacteria	Rhodobacterales	Roseobacteraceae	Roseivivax	Roseivivax jejudonensis CECT 8625
637289913_Rpom	2737513581	59.667	300	120	1	26	324	24	323	1.53e-135	385	Proteobacteria	Alphaproteobacteria	Rhodobacterales	Roseobacteraceae	Sulfitobacter	Sulfitobacter guttiformis DSM 11458
637289913_Rpom	2581485615	59.667	300	120	1	26	324	24	323	1.53e-135	385	Proteobacteria	Alphaproteobacteria	Rhodobacterales	Roseobacteraceae	Sulfitobacter	Sulfitobacter guttiformis KCTC 32187
637289913_Rpom	2653700664	59.477	306	122	2	20	324	19	323	1.62e-135	385	Proteobacteria	Alphaproteobacteria	Rhodospirillales	unclassified	unclassified	unclassified Rhodospirillaceae Bin 35
637289913_Rpom	2805401514	56.811	301	129	1	25	324	28	328	6.95e-135	384	Proteobacteria	Alphaproteobacteria	Rhodobacterales	Rhodobacteraceae	Methylarcula	Methylarcula marina VKM B-2159
637289913_Rpom	2694984243	58.599	314	128	2	12	324	8	320	8.13e-135	384	Proteobacteria	Alphaproteobacteria	Rhodobacterales	Roseobacteraceae	Roseovarius	Roseovarius azorensis DSM 100674
637289913_Rpom	2834140528	57.5	320	133	3	7	323	5	324	9.06e-135	384	Proteobacteria	Alphaproteobacteria	Rhodobacterales	Rhodobacteraceae	Pararhodobacter	Pararhodobacter oceanensis AM505
637289913_Rpom	638837443	58.75	320	129	3	5	323	4	321	1.16e-134	383	Proteobacteria	Alphaproteobacteria	Rhodobacterales	Roseobacteraceae	Roseovarius	Roseovarius nubinhibens ISM
637289913_Rpom	2884662625	58.599	314	128	2	12	324	8	320	2.06e-134	382	Proteobacteria	Alphaproteobacteria	Rhodobacterales	Roseobacteraceae	Roseovarius	Roseovarius sp. A46
637289913_Rpom	2895610374	56.634	309	133	1	17	324	14	322	2.8e-134	382	Proteobacteria	Alphaproteobacteria	Rhodobacterales	Roseobacteraceae	Roseovarius	Roseovarius sp. MK6-18
637289913_Rpom	2582615027	57.475	301	127	1	25	324	27	327	2.99e-134	382	Proteobacteria	Alphaproteobacteria	Rhodobacterales	Rhodobacteraceae	unclassified	Rhodobacteraceae bacterium bin12
637289913_Rpom	2609116375	57.475	301	127	1	25	324	27	327	2.99e-134	382	Proteobacteria	Alphaproteobacteria	Rhodobacterales	Rhodobacteraceae	unclassified	Rhodobacteraceae bacterium bin 12
637289913_Rpom	2789674984	56.825	315	133	2	13	324	9	323	3.03e-134	382	Proteobacteria	Alphaproteobacteria	Rhodobacterales	Rhodobacteraceae	Oceaniglobus	Oceaniglobus indicus 1-19b
637289913_Rpom	2831658408	57.508	313	131	2	13	324	9	320	3.71e-134	382	Proteobacteria	Alphaproteobacteria	Rhodobacterales	Rhodobacteraceae	Roseibaca	Roseibaca ekhonensis CECT 7235
637289913_Rpom	2890490792	55.623	329	141	2	1	324	1	329	4.8e-134	382	Proteobacteria	Alphaproteobacteria	Rhodobacterales	Roseobacteraceae	Salipiger	Salipiger sp. PrR003
637289913_Rpom	2840912262	58.28	314	129	2	12	324	8	320	9.29e-134	381	Proteobacteria	Alphaproteobacteria	Rhodobacterales	Roseobacteraceae	Roseovarius	Roseovarius nitratireducens TFZ
637289913_Rpom	2739621582	54.154	325	144	2	5	324	4	328	2.31e-133	380	Proteobacteria	Alphaproteobacteria	Rhodobacterales	Rhodobacteraceae	Allosediminivita	Allosediminivita pacifica DSM 29329 (v2)
637289913_Rpom	2889503761	56.19	315	135	2	13	324	9	323	2.67e-133	380	Proteobacteria	Alphaproteobacteria	Rhodobacterales	Roseobacteraceae	Primorskyibacter	Primorskyibacter marinus PX7
637289913_Rpom	2599733638	58.689	305	124	2	21	324	17	320	3.2e-133	379	Proteobacteria	Alphaproteobacteria	Rhodobacterales	Roseobacteraceae	Nereida	Nereida ignava DSM 16309
637289913_Rpom	2707814747	58.689	305	124	2	21	324	17	320	3.2e-133	379	Proteobacteria	Alphaproteobacteria	Rhodobacterales	Roseobacteraceae	Nereida	Nereida ignava CECT 5292
637289913_Rpom	2541034402	55.247	324	141	3	5	324	1	324	3.79e-133	379	Proteobacteria	Alphaproteobacteria	Rhodobacterales	Roseobacteraceae	Oceanicola	Oceanicola sp. HL-35
637289913_Rpom	2839519181	56.856	299	128	1	27	324	25	323	3.91e-133	379	Proteobacteria	Alphaproteobacteria	Rhodobacterales	Roseobacteraceae	Loktanella	Loktanella sp. D2R18
637289913_Rpom	2790771482	58.125	320	131	3	5	323	4	321	4.12e-133	379	Proteobacteria	Alphaproteobacteria	Rhodobacterales	Roseobacteraceae	Roseovarius	Roseovarius sp. SAT4
637289913_Rpom	2718371679	56.19	315	135	2	13	324	9	323	4.56e-133	379	Proteobacteria	Alphaproteobacteria	Rhodobacterales	Roseobacteraceae	Primorskyibacter	Pseudooceanicola flagellatus CGMCC 1.12644
637289913_Rpom	2817900789	56.026	307	134	1	19	324	22	328	6.45e-133	379	Proteobacteria	Alphaproteobacteria	Rhodobacterales	Rhodobacteraceae	unclassified	Rhodobacteraceae bacterium CPC40
637289913_Rpom	2695031738	56.026	307	134	1	19	324	22	328	6.45e-133	379	Proteobacteria	Alphaproteobacteria	Rhodobacterales	Roseobacteraceae	Salipiger	Salipiger profundus DSM 27508
637289913_Rpom	2631100763	56.026	307	134	1	19	324	22	328	6.45e-133	379	Proteobacteria	Alphaproteobacteria	Rhodobacterales	Roseobacteraceae	Salipiger	Salipiger profundus JLT2016
637289913_Rpom	2553023159	56.026	307	134	1	19	324	22	328	6.45e-133	379	Proteobacteria	Alphaproteobacteria	Rhodobacterales	Roseobacteraceae	Donghicola	Donghicola sp. S598
637289913_Rpom	2733478361	56.41	312	135	1	14	324	13	324	8.73e-133	379	Proteobacteria	Alphaproteobacteria	Rhodobacterales	Roseobacteraceae	Roseovarius	Roseovarius indicus B108 cultivar:MA
637289913_Rpom	2620332961	56.41	312	135	1	14	324	13	324	8.73e-133	379	Proteobacteria	Alphaproteobacteria	Rhodobacterales	Roseobacteraceae	Roseovarius	Roseovarius indicus DSM 26383
637289913_Rpom	2831603844	55.34	309	137	1	17	324	14	322	9.36e-133	378	Proteobacteria	Alphaproteobacteria	Rhodobacterales	Rhodobacteraceae	Pelagivirga	Pelagivirga sediminicola BH-SD19
637289913_Rpom	638911138	57.377	305	128	2	21	324	19	322	1.24e-132	378	Proteobacteria	Alphaproteobacteria	Rhodobacterales	Roseobacteraceae	Roseovarius	Roseovarius sp. 217
637289913_Rpom	2635340221	58.667	300	123	1	26	324	25	324	1.38e-132	378	Proteobacteria	Alphaproteobacteria	Rhodobacterales	Roseobacteraceae	Salinihabitans	Salinihabitans flavidus DSM 27842
637289913_Rpom	2789674985	56.075	321	137	3	6	324	3	321	2.21e-132	377	Proteobacteria	Alphaproteobacteria	Rhodobacterales	Rhodobacteraceae	Oceaniglobus	Oceaniglobus indicus 1-19b
637289913_Rpom	2512612909	57.742	310	128	3	16	323	11	319	2.49e-132	377	Proteobacteria	Alphaproteobacteria	Rhodobacterales	Roseobacteraceae	Leisingera	Leisingera methylohalidivorans MB2, DSM 14336
637289913_Rpom	2886808861	52.681	317	149	1	8	323	10	326	2.76e-132	377	Proteobacteria	Alphaproteobacteria	Rhodobacterales	Rhodobacteraceae	Carideicomes	Carideicomes alvinocaridis SCR17
637289913_Rpom	2890438856	55.418	323	139	2	7	324	4	326	2.9e-132	377	Proteobacteria	Alphaproteobacteria	Rhodobacterales	Roseobacteraceae	Maritimibacter	Maritimibacter harenae DP07
637289913_Rpom	2835164401	57.812	320	133	2	6	324	5	323	4.05e-132	377	Proteobacteria	Alphaproteobacteria	Rhodobacterales	Rhodobacteraceae	Gemmobacter	Gemmobacter lutimaris YJ-T1-11
637289913_Rpom	641476267	58.917	314	126	3	13	324	8	320	4.12e-132	377	Proteobacteria	Alphaproteobacteria	Rhodobacterales	Roseobacteraceae	Phaeobacter	Phaeobacter gallaeciensis BS107
637289913_Rpom	2815317574	58.917	314	126	3	13	324	8	320	4.12e-132	377	Proteobacteria	Alphaproteobacteria	Rhodobacterales	Roseobacteraceae	Phaeobacter	Phaeobacter inhibens P10/01/009
637289913_Rpom	2510181099	58.917	314	126	3	13	324	8	320	4.12e-132	377	Proteobacteria	Alphaproteobacteria	Rhodobacterales	Roseobacteraceae	Phaeobacter	Phaeobacter gallaeciensis DSM 17395
637289913_Rpom	2841418653	58.917	314	126	3	13	324	8	320	4.12e-132	377	Proteobacteria	Alphaproteobacteria	Rhodobacterales	Roseobacteraceae	Phaeobacter	Phaeobacter inhibens BS107
637289913_Rpom	2698530612	54.153	301	137	1	25	324	22	322	4.72e-132	377	Proteobacteria	Alphaproteobacteria	Rhodobacterales	Roseobacteraceae	Wenxinia	Wenxinia saemankumensis DSM 100565
637289913_Rpom	2956892863	57.333	300	127	1	25	323	24	323	5.96e-132	376	Proteobacteria	Alphaproteobacteria	Rhodobacterales	Roseobacteraceae	Salibaculum	Salibaculum halophilum WDS1C4
637289913_Rpom	2664195025	55.799	319	139	2	7	324	6	323	6.7e-132	376	Proteobacteria	Alphaproteobacteria	Rhodobacterales	Rhodobacteraceae	Pseudooceanicola	Pseudooceanicola nitratireducens CGMCC 1.7292
637289913_Rpom	2690051490	55.799	319	139	2	7	324	6	323	6.7e-132	376	Proteobacteria	Alphaproteobacteria	Rhodobacterales	Rhodobacteraceae	Pseudooceanicola	Pseudooceanicola nitratireducens DSM 29619
637289913_Rpom	2839747789	57.475	301	127	1	25	324	28	328	6.98e-132	376	Proteobacteria	Alphaproteobacteria	Rhodobacterales	Rhodobacteraceae	Pseudooceanicola	Pseudooceanicola marinus CECT 7751
637289913_Rpom	2837370857	57.475	301	127	1	25	324	28	328	6.98e-132	376	Proteobacteria	Alphaproteobacteria	Rhodobacterales	Rhodobacteraceae	Pseudooceanicola	Pseudooceanicola marinus LMG 23705
637289913_Rpom	2725506734	60.201	299	118	1	27	324	26	324	9.03e-132	376	Proteobacteria	Alphaproteobacteria	Rhodobacterales	Roseobacteraceae	Ponticoccus	Ponticoccus marisrubri SJ5A-1
637289913_Rpom	2884223378	54.153	301	137	1	25	324	23	323	9.52e-132	376	Proteobacteria	Alphaproteobacteria	Rhodobacterales	Roseobacteraceae	Roseivivax	Roseivivax sp. THAF30
637289913_Rpom	2623464688	54.485	301	136	1	25	324	23	323	1.06e-131	376	Proteobacteria	Alphaproteobacteria	Rhodobacterales	Roseobacteraceae	Tranquillimonas	Tranquillimonas alkanivorans DSM 19547
637289913_Rpom	2771944794	54.817	301	135	1	25	324	22	322	1.3e-131	375	Proteobacteria	Alphaproteobacteria	Rhodobacterales	Rhodobacteraceae	Pseudoroseicyclus	Pseudoroseicyclus aestuarii CECT 9025
637289913_Rpom	2698092965	54.403	318	144	1	8	324	8	325	1.76e-131	375	Proteobacteria	Alphaproteobacteria	Rhodobacterales	Roseobacteraceae	Lutimaribacter	Lutimaribacter pacificus DSM 29620
637289913_Rpom	2664117323	54.403	318	144	1	8	324	8	325	1.76e-131	375	Proteobacteria	Alphaproteobacteria	Rhodobacterales	Roseobacteraceae	Lutimaribacter	Lutimaribacter pacificus CGMCC 1.10970
637289913_Rpom	2684564534	55.15	301	134	1	25	324	28	328	2.02e-131	375	Proteobacteria	Alphaproteobacteria	Rhodobacterales	Rhodobacteraceae	Paracoccus	Paracoccus saliphilus DSM 18447
637289913_Rpom	2891716852	55.184	299	133	1	27	324	24	322	2.68e-131	375	Proteobacteria	Alphaproteobacteria	Rhodobacterales	Rhodobacteraceae	Pseudooceanicola	Pseudooceanicola sp. HF7
637289913_Rpom	2828405494	57.049	305	129	2	21	324	22	325	3.42e-131	374	Proteobacteria	Alphaproteobacteria	Rhodobacterales	Rhodobacteraceae	Pacificitalea	Celeribacter manganoxidans DSM 27541
637289913_Rpom	2776307390	57.049	305	129	2	21	324	22	325	3.42e-131	374	Proteobacteria	Alphaproteobacteria	Rhodobacterales	Rhodobacteraceae	Pacificitalea	Celeribacter manganoxidans DY25
637289913_Rpom	2792414032	57.049	305	129	2	21	324	22	325	3.42e-131	374	Proteobacteria	Alphaproteobacteria	Rhodobacterales	Roseobacteraceae	Roseovarius	Roseovarius sp. 22II1-1F6A
637289913_Rpom	2915434426	57.188	320	136	1	5	323	1	320	7.89e-131	374	Proteobacteria	Alphaproteobacteria	Rhodobacterales	Rhodobacteraceae	Tritonibacter	Tritonibacter litoralis SM1979
637289913_Rpom	2807584212	56	300	131	1	26	324	30	329	9.12e-131	374	Proteobacteria	Alphaproteobacteria	Hyphomicrobiales	unclassified	unclassified	Hyphomicrobiales bacterium SP168
637289913_Rpom	2807589812	56	300	131	1	26	324	30	329	9.12e-131	374	Proteobacteria	Alphaproteobacteria	Hyphomicrobiales	unclassified	unclassified	Hyphomicrobiales bacterium SAT53
637289913_Rpom	2676915677	53.488	301	139	1	25	324	23	323	9.75e-131	373	Proteobacteria	Alphaproteobacteria	Rhodobacterales	Roseobacteraceae	Roseivivax	Roseivivax halotolerans DSM 15490
637289913_Rpom	2858321983	56.522	299	129	1	27	324	29	327	1.01e-130	374	Proteobacteria	Alphaproteobacteria	Rhodobacterales	Rhodobacteraceae	Paracoccus	Paracoccus sp. SY
637289913_Rpom	2620355581	59.516	289	116	1	26	313	24	312	1.03e-130	373	Proteobacteria	Alphaproteobacteria	Rhodobacterales	Roseobacteraceae	Sulfitobacter	Sulfitobacter brevis DSM 11443
637289913_Rpom	2839574819	58.667	300	122	2	26	323	22	321	1.13e-130	373	Proteobacteria	Alphaproteobacteria	Rhodobacterales	Rhodobacteraceae	Limimaricola	Limimaricola cinnabarinus XM1
637289913_Rpom	2692599834	55.732	314	136	3	13	324	8	320	1.53e-130	373	Proteobacteria	Alphaproteobacteria	Rhodobacterales	Roseobacteraceae	Leisingera	Leisingera sp. ANG-M1
637289913_Rpom	2807582399	56.187	299	130	1	26	323	33	331	1.78e-130	373	Proteobacteria	Alphaproteobacteria	Hyphomicrobiales	unclassified	unclassified	Hyphomicrobiales bacterium SP77
637289913_Rpom	2790444428	56.187	299	130	1	26	323	33	331	2.01e-130	373	Proteobacteria	Alphaproteobacteria	Hyphomicrobiales	Phyllobacteriaceae	Hoeflea	Hoeflea sp. SAT27
637289913_Rpom	2829992238	55.312	320	141	2	6	324	3	321	2.99e-130	372	Proteobacteria	Alphaproteobacteria	Rhodobacterales	Roseobacteraceae	Sagittula	Sagittula marina DSM 102235
637289913_Rpom	2696490508	55.732	314	136	3	13	324	8	320	3.02e-130	372	Proteobacteria	Alphaproteobacteria	Rhodobacterales	Roseobacteraceae	Leisingera	Leisingera sp. ANG-Vp
637289913_Rpom	2523945654	57.333	300	126	2	26	324	22	320	3.12e-130	372	Proteobacteria	Alphaproteobacteria	Rhodobacterales	Roseobacteraceae	Sediminimonas	Sediminimonas qiaohouensis DSM 21189
637289913_Rpom	2882008547	55.828	326	137	3	5	324	4	328	5.4e-130	372	Proteobacteria	Alphaproteobacteria	Rhodobacterales	Roseobacteraceae	Salipiger	Salipiger sp. IMCC34102
637289913_Rpom	2635168302	55.696	316	134	3	13	323	11	325	5.51e-130	372	Proteobacteria	Alphaproteobacteria	Rhodobacterales	Roseobacteraceae	Roseivivax	Roseivivax sediminis DSM 26472
637289913_Rpom	2846226805	52.229	314	149	1	11	323	16	329	6.39e-130	372	Proteobacteria	Alphaproteobacteria	Rhodobacterales	Rhodobacteraceae	Thioclava	Thioclava sp. F36-7
637289913_Rpom	2694966714	53.846	325	143	4	5	323	1	324	6.39e-130	371	Proteobacteria	Alphaproteobacteria	Rhodobacterales	Roseobacteraceae	Roseivivax	Roseivivax marinus DSM 27511
637289913_Rpom	2635362613	57.667	300	126	1	26	324	22	321	8.64e-130	371	Proteobacteria	Alphaproteobacteria	Rhodobacterales	Roseobacteraceae	Sulfitobacter	Sulfitobacter delicatus DSM 16477
637289913_Rpom	2894810650	51.911	314	150	1	11	323	16	329	1.04e-129	371	Proteobacteria	Alphaproteobacteria	Rhodobacterales	Rhodobacteraceae	Thioclava	Thioclava sp. NG1
637289913_Rpom	2846231403	51.911	314	150	1	11	323	16	329	1.04e-129	371	Proteobacteria	Alphaproteobacteria	Rhodobacterales	Rhodobacteraceae	Thioclava	Thioclava sp. F42-5
637289913_Rpom	2840406972	51.911	314	150	1	11	323	16	329	1.04e-129	371	Proteobacteria	Alphaproteobacteria	Rhodobacterales	Rhodobacteraceae	Thioclava	Thioclava sp. JM3
637289913_Rpom	2846184825	51.911	314	150	1	11	323	16	329	1.04e-129	371	Proteobacteria	Alphaproteobacteria	Rhodobacterales	Rhodobacteraceae	Thioclava	Thioclava sp. IC9
637289913_Rpom	2843013439	51.911	314	150	1	11	323	16	329	1.04e-129	371	Proteobacteria	Alphaproteobacteria	Rhodobacterales	Rhodobacteraceae	Thioclava	Thioclava sp. F1Mire-8
637289913_Rpom	2837451717	51.911	314	150	1	11	323	16	329	1.04e-129	371	Proteobacteria	Alphaproteobacteria	Rhodobacterales	Rhodobacteraceae	Thioclava	Thioclava sp. F34-6
637289913_Rpom	2771944396	54.817	301	135	1	25	324	29	329	1.2e-129	371	Proteobacteria	Alphaproteobacteria	Rhodobacterales	Rhodobacteraceae	Pseudoroseicyclus	Pseudoroseicyclus aestuarii CECT 9025
637289913_Rpom	2841332133	58	300	125	1	26	324	22	321	1.41e-129	370	Proteobacteria	Alphaproteobacteria	Rhodobacterales	Roseobacteraceae	Sulfitobacter	Sulfitobacter sp. D7
637289913_Rpom	641469277	58	300	125	1	26	324	22	321	1.74e-129	370	Proteobacteria	Alphaproteobacteria	Rhodobacterales	Roseobacteraceae	Sulfitobacter	Sulfitobacter indolifex HEL-45
637289913_Rpom	2565720646	53.846	299	137	1	27	324	25	323	1.8e-129	370	Proteobacteria	Alphaproteobacteria	Rhodobacterales	Roseobacteraceae	Roseivivax	Roseivivax halodurans JCM 10272
637289913_Rpom	2638778968	55.333	300	133	1	26	324	27	326	1.92e-129	370	Proteobacteria	Alphaproteobacteria	Rhodobacterales	Rhodobacteraceae	Paracoccus	Paracoccus alcaliphilus DSM 8512
637289913_Rpom	2627119046	51.911	314	150	1	11	323	16	329	1.92e-129	370	Proteobacteria	Alphaproteobacteria	Rhodobacterales	Rhodobacteraceae	Thioclava	Thioclava electrotrophica elox9
637289913_Rpom	2894759483	51.911	314	150	1	11	323	16	329	1.92e-129	370	Proteobacteria	Alphaproteobacteria	Rhodobacterales	Rhodobacteraceae	Thioclava	Thioclava sp. JE_KL1
637289913_Rpom	2846221742	51.911	314	150	1	11	323	16	329	1.92e-129	370	Proteobacteria	Alphaproteobacteria	Rhodobacterales	Rhodobacteraceae	Thioclava	Thioclava sp. DLFJ4-1
637289913_Rpom	2841938384	51.911	314	150	1	11	323	16	329	1.92e-129	370	Proteobacteria	Alphaproteobacteria	Rhodobacterales	Rhodobacteraceae	Thioclava	Thioclava sp. DLFJ5-1
637289913_Rpom	2835253495	51.911	314	150	1	11	323	16	329	1.92e-129	370	Proteobacteria	Alphaproteobacteria	Rhodobacterales	Rhodobacteraceae	Thioclava	Thioclava electrotropha Elox9
637289913_Rpom	2790615531	51.911	314	150	1	11	323	16	329	2.01e-129	370	Proteobacteria	Alphaproteobacteria	Rhodobacterales	Rhodobacteraceae	Thioclava	Thioclava sp. NAT82
637289913_Rpom	647774592	56.698	321	137	2	5	324	3	322	2.07e-129	370	Proteobacteria	Alphaproteobacteria	Rhodobacterales	Rhodobacteraceae	Thalassobium	Thalassobium sp. R2A62
637289913_Rpom	2781052002	55.663	309	135	2	17	324	18	325	2.2e-129	370	Proteobacteria	Alphaproteobacteria	Rhodobacterales	Rhodobacteraceae	Confluentimicrobium	Confluentimicrobium sp. SAT108
637289913_Rpom	2920914210	57	300	128	1	26	324	22	321	2.58e-129	370	Proteobacteria	Alphaproteobacteria	Rhodobacterales	Roseobacteraceae	Sulfitobacter	Sulfitobacter maritimus S0837
637289913_Rpom	2833086209	52.508	299	141	1	25	322	29	327	2.97e-129	370	Proteobacteria	Alphaproteobacteria	Rhodobacterales	Rhodobacteraceae	Acidimangrovimonas	Acidimangrovimonas sediminis MS2-2
637289913_Rpom	2617878585	56.667	300	129	1	26	324	30	329	3.24e-129	370	Proteobacteria	Alphaproteobacteria	Rhodobacterales	Roseobacteraceae	Yangia	Salipiger pacificus CGMCC 1.3455
637289913_Rpom	2620104031	56.667	300	129	1	26	324	30	329	3.24e-129	370	Proteobacteria	Alphaproteobacteria	Rhodobacterales	Roseobacteraceae	Yangia	Salipiger pacificus DSM 26894
637289913_Rpom	2742297301	57.807	301	125	2	26	324	24	324	3.93e-129	369	Proteobacteria	Alphaproteobacteria	Rhodobacterales	Roseobacteraceae	Sulfitobacter	Sulfitobacter sp. HI0082
637289913_Rpom	2616568808	56	300	131	1	26	324	22	321	4.45e-129	369	Proteobacteria	Alphaproteobacteria	Rhodobacterales	Roseobacteraceae	Salipiger	Salipiger marinus DSM 26424
637289913_Rpom	2982151439	57.143	301	128	1	25	324	30	330	4.97e-129	369	Proteobacteria	Alphaproteobacteria	Rhodobacterales	Rhodobacteraceae	unclassified	Rhodobacteraceae bacterium PD-2
637289913_Rpom	2789905912	57.86	299	125	1	26	323	22	320	5.07e-129	369	Proteobacteria	Alphaproteobacteria	Rhodobacterales	Roseobacteraceae	Sulfitobacter	Sulfitobacter sp. EAC16
637289913_Rpom	2845911265	54.232	319	144	2	7	324	5	322	5.48e-129	369	Proteobacteria	Alphaproteobacteria	Rhodobacterales	Rhodobacteraceae	Thalassorhabdomicrobium	Thalassorhabdomicrobium marinisediminis BH-SD16
637289913_Rpom	2753125034	51.592	314	151	1	11	323	16	329	6.19e-129	369	Proteobacteria	Alphaproteobacteria	Rhodobacterales	Rhodobacteraceae	Thioclava	Thioclava nitratireducens 25B10_4
637289913_Rpom	2854648771	56.129	310	135	1	16	324	2	311	7.33e-129	368	Proteobacteria	Alphaproteobacteria	Rhodobacterales	Rhodobacteraceae	Pararhodobacter	Rhodobacter sp. CCB-MM2
637289913_Rpom	2615963628	51.592	314	151	1	11	323	16	329	7.62e-129	369	Proteobacteria	Alphaproteobacteria	Rhodobacterales	Rhodobacteraceae	Thioclava	Thioclava sp. ES.032
637289913_Rpom	2791869921	54.232	319	144	2	7	324	11	328	7.92e-129	369	Proteobacteria	Alphaproteobacteria	Rhodobacterales	Rhodobacteraceae	Marinibacterium	Marinibacterium profundimaris 22II1-22F33
637289913_Rpom	2742225702	57.333	300	127	1	26	324	22	321	8.29e-129	368	Proteobacteria	Alphaproteobacteria	Rhodobacterales	Roseobacteraceae	Sulfitobacter	Sulfitobacter sp. HI0054
637289913_Rpom	2898686657	57.333	300	127	1	26	324	22	321	8.29e-129	368	Proteobacteria	Alphaproteobacteria	Rhodobacterales	Roseobacteraceae	Sulfitobacter	Sulfitobacter sp. 15WGC
637289913_Rpom	2889175051	57.333	300	127	1	26	324	22	321	8.29e-129	368	Proteobacteria	Alphaproteobacteria	Rhodobacterales	Roseobacteraceae	Sulfitobacter	Sulfitobacter sp. R18_2
637289913_Rpom	2741315008	55.312	320	141	2	6	324	5	323	8.97e-129	368	Proteobacteria	Alphaproteobacteria	Rhodobacterales	Roseobacteraceae	Phaeobacter	Phaeobacter sp. SCGC AG-485_G19 (contamination screened)
637289913_Rpom	2741304419	55.312	320	141	2	6	324	5	323	8.97e-129	368	Proteobacteria	Alphaproteobacteria	Rhodobacterales	Roseobacteraceae	Phaeobacter	Phaeobacter sp. SCGC AG-485_C07 (contamination screened)
637289913_Rpom	2662589487	53.538	325	144	4	5	323	1	324	1.01e-128	368	Proteobacteria	Alphaproteobacteria	Rhodobacterales	Roseobacteraceae	Roseivivax	Roseivivax marinus 22II-s10s
637289913_Rpom	2578591933	53.538	325	144	4	5	323	1	324	1.01e-128	368	Proteobacteria	Alphaproteobacteria	Rhodobacterales	Roseobacteraceae	Roseivivax	Roseivivax marinus 22II-s10s
637289913_Rpom	2846235023	51.592	314	151	1	11	323	16	329	1.19e-128	368	Proteobacteria	Alphaproteobacteria	Rhodobacterales	Rhodobacteraceae	Thioclava	Thioclava sediminum TAW-CT134
637289913_Rpom	2790155529	58.599	314	127	3	1	313	1	312	1.29e-128	368	Proteobacteria	Alphaproteobacteria	Hyphomicrobiales	Hyphomicrobiaceae	Filomicrobium	Filomicrobium sp. MED665
637289913_Rpom	2792609262	55.769	312	136	2	13	323	15	325	1.63e-128	368	Proteobacteria	Alphaproteobacteria	Rhodobacterales	Rhodobacteraceae	Paracoccus	Paracoccus sp. S4493
637289913_Rpom	2883120812	55.333	300	133	1	26	324	22	321	1.71e-128	367	Proteobacteria	Alphaproteobacteria	Rhodobacterales	Roseobacteraceae	Roseovarius	Roseovarius confluentis SAG6
637289913_Rpom	2882563237	54.232	319	145	1	7	324	12	330	2.61e-128	367	Proteobacteria	Alphaproteobacteria	Rhodobacterales	Roseobacteraceae	Tropicimonas	Tropicimonas sp. IMCC34011
637289913_Rpom	2889182329	57	300	128	1	26	324	22	321	2.94e-128	367	Proteobacteria	Alphaproteobacteria	Rhodobacterales	Roseobacteraceae	Sulfitobacter	Sulfitobacter sp. R18_1
637289913_Rpom	2846214465	51.592	314	151	1	11	323	16	329	3.05e-128	367	Proteobacteria	Alphaproteobacteria	Rhodobacterales	Rhodobacteraceae	Thioclava	Thioclava sp. F28-4
637289913_Rpom	2631566819	55.769	312	136	2	13	323	15	325	3.86e-128	367	Proteobacteria	Alphaproteobacteria	Rhodobacterales	Rhodobacteraceae	Paracoccus	Paracoccus sp. 361
637289913_Rpom	2789837132	57	300	128	1	26	324	22	321	4.22e-128	367	Proteobacteria	Alphaproteobacteria	Rhodobacterales	Roseobacteraceae	Sulfitobacter	Sulfitobacter sp. SP236
637289913_Rpom	2616690182	57	300	128	1	26	324	22	321	4.22e-128	367	Proteobacteria	Alphaproteobacteria	Rhodobacterales	Roseobacteraceae	Sulfitobacter	Sulfitobacter dubius DSM 16472
637289913_Rpom	2920483185	57.525	299	125	2	26	323	24	321	7.13e-128	366	Proteobacteria	Alphaproteobacteria	Rhodobacterales	Roseobacteraceae	Leisingera	Leisingera sp. ANG59
637289913_Rpom	2884224438	52.025	321	152	2	5	323	1	321	7.89e-128	366	Proteobacteria	Alphaproteobacteria	Rhodobacterales	Roseobacteraceae	Roseivivax	Roseivivax sp. THAF30
637289913_Rpom	2595614477	53.797	316	141	2	10	324	14	325	9.21e-128	366	Proteobacteria	Alphaproteobacteria	Rhodobacterales	Rhodobacteraceae	Cereibacter	Cereibacter changlensis DSM 18774
637289913_Rpom	2891652948	56.478	301	130	1	25	324	28	328	9.45e-128	366	Proteobacteria	Alphaproteobacteria	Rhodobacterales	Rhodobacteraceae	Chachezhania	Chachezhania sediminis CAU 1508
637289913_Rpom	640642254	56.478	301	130	1	25	324	30	330	1.05e-127	366	Proteobacteria	Alphaproteobacteria	Rhodobacterales	Roseobacteraceae	Sagittula	Sagittula stellata E-37
637289913_Rpom	2742279504	57.191	299	127	1	26	323	22	320	1.14e-127	365	Proteobacteria	Alphaproteobacteria	Rhodobacterales	Roseobacteraceae	Sulfitobacter	Sulfitobacter sp. HI0076
637289913_Rpom	2742162321	57.191	299	127	1	26	323	22	320	1.14e-127	365	Proteobacteria	Alphaproteobacteria	Rhodobacterales	Roseobacteraceae	Sulfitobacter	Sulfitobacter sp. HI0021
637289913_Rpom	2789903575	57.191	299	127	1	26	323	22	320	1.14e-127	365	Proteobacteria	Alphaproteobacteria	Rhodobacterales	Roseobacteraceae	Sulfitobacter	Sulfitobacter sp. SAT1386
637289913_Rpom	2742171447	57.191	299	127	1	26	323	22	320	1.14e-127	365	Proteobacteria	Alphaproteobacteria	Rhodobacterales	Roseobacteraceae	Sulfitobacter	Sulfitobacter sp. HI0027
637289913_Rpom	2840413452	51.274	314	152	1	11	323	16	329	1.17e-127	366	Proteobacteria	Alphaproteobacteria	Rhodobacterales	Rhodobacteraceae	Thioclava	Thioclava sp. F36-6
637289913_Rpom	2615923996	51.274	314	152	1	11	323	16	329	1.17e-127	366	Proteobacteria	Alphaproteobacteria	Rhodobacterales	Rhodobacteraceae	Thioclava	Thioclava sp. ES.031
637289913_Rpom	2831806385	55.486	319	140	2	7	324	6	323	1.5e-127	365	Proteobacteria	Alphaproteobacteria	Rhodobacterales	Rhodobacteraceae	Ascidiaceihabitans	Ascidiaceihabitans donghaensis CECT 8599
637289913_Rpom	2527025136	56.478	301	130	1	25	324	29	329	1.67e-127	365	Proteobacteria	Alphaproteobacteria	Rhodobacterales	Roseobacteraceae	Oceanicola	Oceanicola sp. S124
637289913_Rpom	2698407662	55.385	325	142	3	1	324	5	327	2.39e-127	365	Proteobacteria	Alphaproteobacteria	Rhodobacterales	Rhodobacteraceae	Cognatiyoonia	Cognatiyoonia sediminum DSM 28715
637289913_Rpom	2672240665	58.472	301	123	2	25	324	29	328	2.82e-127	365	Proteobacteria	Alphaproteobacteria	Rhodobacterales	Roseobacteraceae	Jannaschia	Jannaschia donghaensis CECT 7802
637289913_Rpom	2622864574	55.592	304	131	3	24	324	23	325	3.23e-127	364	Proteobacteria	Alphaproteobacteria	Rhodobacterales	Roseobacteraceae	Thalassobius	Thalassobius gelatinovorus DSM 5887
637289913_Rpom	2685121734	55.592	304	131	3	24	324	23	325	3.23e-127	364	Proteobacteria	Alphaproteobacteria	Rhodobacterales	Roseobacteraceae	Thalassobius	Thalassobius gelatinovorus CECT 4357
637289913_Rpom	2639112423	57.333	300	126	2	26	323	24	323	3.42e-127	364	Proteobacteria	Alphaproteobacteria	Rhodobacterales	Rhodobacteraceae	Limimaricola	Limimaricola pyoseonensis DSM 21424
637289913_Rpom	2956972180	56.623	302	127	3	26	324	25	325	4.25e-127	364	Proteobacteria	Alphaproteobacteria	Rhodobacterales	Roseobacteraceae	Thalassobius	Thalassobius mangrovi GS-10
637289913_Rpom	2791920811	57.843	306	126	3	21	324	21	325	5.64e-127	364	Proteobacteria	Alphaproteobacteria	Rhodobacterales	Roseobacteraceae	Actibacterium	Actibacterium lipolyticum CECT 8621
637289913_Rpom	2742296036	56.856	299	128	1	26	323	22	320	8.42e-127	363	Proteobacteria	Alphaproteobacteria	Rhodobacterales	Roseobacteraceae	Sulfitobacter	Sulfitobacter sp. HI0082
637289913_Rpom	2835167566	58.528	299	122	2	27	324	24	321	8.68e-127	363	Proteobacteria	Alphaproteobacteria	Rhodobacterales	Rhodobacteraceae	Gemmobacter	Gemmobacter lutimaris YJ-T1-11
637289913_Rpom	2742297908	57.143	301	127	2	26	324	31	331	1.07e-126	363	Proteobacteria	Alphaproteobacteria	Rhodobacterales	Roseobacteraceae	Sulfitobacter	Sulfitobacter sp. HI0082
637289913_Rpom	647842364	53.605	319	147	1	7	324	12	330	1.19e-126	363	Proteobacteria	Alphaproteobacteria	Rhodobacterales	Roseobacteraceae	Citreicella	Citreicella sp. SE45
637289913_Rpom	2511957002	54.693	309	139	1	16	323	18	326	1.29e-126	363	Proteobacteria	Alphaproteobacteria	Rhodobacterales	Rhodobacteraceae	Paracoccus	Paracoccus denitrificans SD1
637289913_Rpom	2790138354	53.605	319	147	1	7	324	12	330	1.32e-126	363	Proteobacteria	Alphaproteobacteria	Rhodobacterales	Roseobacteraceae	Salipiger	Yangia sp. NAT167
637289913_Rpom	2890993783	53.605	319	147	1	7	324	12	330	1.54e-126	363	Proteobacteria	Alphaproteobacteria	Rhodobacterales	Roseobacteraceae	Salipiger	Salipiger sp. HF18
637289913_Rpom	2646231325	55.769	312	136	2	13	323	15	325	1.82e-126	362	Proteobacteria	Alphaproteobacteria	Rhodobacterales	Rhodobacteraceae	Paracoccus	Paracoccus sp. PAMC 22219
637289913_Rpom	2623305829	56.811	301	128	2	25	324	29	328	2.22e-126	362	Proteobacteria	Alphaproteobacteria	Rhodobacterales	Roseobacteraceae	Jannaschia	Jannaschia pohangensis DSM 19073
637289913_Rpom	2521415035	54.938	324	144	2	1	323	1	323	2.26e-126	362	Proteobacteria	Alphaproteobacteria	Rhodobacterales	Roseobacteraceae	Roseobacter	Roseobacter sp. R2A57
637289913_Rpom	2676914003	51.402	321	154	2	5	323	1	321	2.54e-126	362	Proteobacteria	Alphaproteobacteria	Rhodobacterales	Roseobacteraceae	Roseivivax	Roseivivax halotolerans DSM 15490
637289913_Rpom	2616616153	53.605	319	147	1	7	324	12	330	3.12e-126	362	Proteobacteria	Alphaproteobacteria	Rhodobacterales	Roseobacteraceae	Salipiger	Salipiger thiooxidans DSM 10146
637289913_Rpom	2646471829	60.328	305	119	2	21	324	18	321	3.26e-126	362	Proteobacteria	Alphaproteobacteria	Rhodobacterales	Rhodobacteraceae	Pseudaestuariivita	Pseudaestuariivita atlantica 22II-S11-z3
637289913_Rpom	2746515728	55.184	299	133	1	27	324	28	326	3.58e-126	362	Proteobacteria	Alphaproteobacteria	Rhodobacterales	Roseobacteraceae	Salipiger	Salipiger sp. CCB-MM3
637289913_Rpom	2739633549	57.86	299	124	2	27	324	24	321	4.09e-126	361	Proteobacteria	Alphaproteobacteria	Rhodobacterales	Rhodobacteraceae	Gemmobacter	Gemmobacter caeni DSM 21823 (v2)
637289913_Rpom	2597207090	57.86	299	124	2	27	324	24	321	4.09e-126	361	Proteobacteria	Alphaproteobacteria	Rhodobacterales	Rhodobacteraceae	Gemmobacter	Gemmobacter caeni CGMCC 1.7745
637289913_Rpom	2651762723	57.86	299	124	2	27	324	24	321	4.09e-126	361	Proteobacteria	Alphaproteobacteria	Rhodobacterales	Rhodobacteraceae	Gemmobacter	Gemmobacter sp. LW-1
637289913_Rpom	2631200590	57.86	299	124	2	27	324	24	321	4.09e-126	361	Proteobacteria	Alphaproteobacteria	Rhodobacterales	Rhodobacteraceae	Gemmobacter	Gemmobacter sp. LW1
637289913_Rpom	2890380490	55.184	299	133	1	27	324	28	326	4.7e-126	362	Proteobacteria	Alphaproteobacteria	Rhodobacterales	Roseobacteraceae	Salipiger	Salipiger sp. PrR002
637289913_Rpom	2890459349	55.184	299	133	1	27	324	28	326	4.7e-126	362	Proteobacteria	Alphaproteobacteria	Rhodobacterales	Roseobacteraceae	Salipiger	Salipiger sp. PrR004
637289913_Rpom	2718371678	56.875	320	135	3	7	323	1	320	6.42e-126	361	Proteobacteria	Alphaproteobacteria	Rhodobacterales	Roseobacteraceae	Primorskyibacter	Pseudooceanicola flagellatus CGMCC 1.12644
637289913_Rpom	2821484196	56.522	299	129	1	26	323	22	320	1.26e-125	360	Proteobacteria	Alphaproteobacteria	Rhodobacterales	Roseobacteraceae	Sulfitobacter	Sulfitobacter sp. east.coast.104
637289913_Rpom	2889503762	58.667	300	122	2	26	323	21	320	1.28e-125	360	Proteobacteria	Alphaproteobacteria	Rhodobacterales	Roseobacteraceae	Primorskyibacter	Primorskyibacter marinus PX7
637289913_Rpom	2651341785	55.172	319	138	3	7	324	5	319	2.12e-125	360	Proteobacteria	Alphaproteobacteria	Rhodobacterales	Roseobacteraceae	Loktanella	Loktanella sp. 3ANDIMAR09
637289913_Rpom	2790920922	55.732	314	136	2	13	323	9	322	2.47e-125	360	Proteobacteria	Alphaproteobacteria	Rhodobacterales	Roseobacteraceae	Roseobacter	Roseobacter sp. MED633
637289913_Rpom	2899278970	55.128	312	138	2	13	323	15	325	2.98e-125	359	Proteobacteria	Alphaproteobacteria	Rhodobacterales	Rhodobacteraceae	Paracoccus	Paracoccus hibiscisoli CCTCC AB2016182
637289913_Rpom	2746513360	52.381	315	147	2	11	324	16	328	3.15e-125	359	Proteobacteria	Alphaproteobacteria	Rhodobacterales	Roseobacteraceae	Salipiger	Salipiger sp. CCB-MM3
637289913_Rpom	647614392	56.646	316	132	3	13	324	11	325	3.5e-125	359	Proteobacteria	Alphaproteobacteria	Rhodobacterales	Rhodobacteraceae	unclassified	Rhodobacterales sp. HTCC2083
637289913_Rpom	2791982644	54.485	301	136	1	25	324	33	333	3.74e-125	359	Proteobacteria	Alphaproteobacteria	Rhodobacterales	Rhodobacteraceae	Puniceibacterium	Puniceibacterium antarcticum SM1211
637289913_Rpom	2894784089	50.955	314	153	1	11	323	16	329	4.44e-125	359	Proteobacteria	Alphaproteobacteria	Rhodobacterales	Rhodobacteraceae	Thioclava	Thioclava sp. BHET1
637289913_Rpom	2920807476	56.55	313	134	2	13	324	4	315	5.96e-125	358	Proteobacteria	Alphaproteobacteria	Rhodobacterales	Roseobacteraceae	Ruegeria	Ruegeria sp. HKCCD4884
637289913_Rpom	2622839555	52.439	328	151	3	1	324	1	327	6.98e-125	358	Proteobacteria	Alphaproteobacteria	Rhodobacterales	Roseobacteraceae	Jannaschia	Jannaschia rubra DSM 16279
637289913_Rpom	2711898235	52.439	328	151	3	1	324	1	327	6.98e-125	358	Proteobacteria	Alphaproteobacteria	Rhodobacterales	Roseobacteraceae	Jannaschia	Jannaschia rubra CECT 5088
637289913_Rpom	2705892343	55.696	316	135	3	13	324	11	325	7.04e-125	358	Proteobacteria	Alphaproteobacteria	Rhodobacterales	Rhodobacteraceae	Planktotalea	Planktotalea frisia SH6-1
637289913_Rpom	2595592015	55.696	316	135	3	13	324	11	325	7.04e-125	358	Proteobacteria	Alphaproteobacteria	Rhodobacterales	Rhodobacteraceae	Planktotalea	Planktotalea frisia DSM 23709
637289913_Rpom	2923866674	56.23	313	135	2	13	324	10	321	7.4e-125	358	Proteobacteria	Alphaproteobacteria	Rhodobacterales	Roseobacteraceae	Ruegeria	Ruegeria sp. HKCCC2111
637289913_Rpom	2920783101	56.23	313	135	2	13	324	10	321	7.4e-125	358	Proteobacteria	Alphaproteobacteria	Rhodobacterales	Roseobacteraceae	Ruegeria	Ruegeria sp. HKCCA5929
637289913_Rpom	2911658449	56.23	313	135	2	13	324	10	321	7.4e-125	358	Proteobacteria	Alphaproteobacteria	Rhodobacterales	Roseobacteraceae	Ruegeria	Ruegeria sp. HKCCC2112
637289913_Rpom	2911715013	56.23	313	135	2	13	324	10	321	7.4e-125	358	Proteobacteria	Alphaproteobacteria	Rhodobacterales	Roseobacteraceae	Ruegeria	Ruegeria sp. HKCCD9179
637289913_Rpom	2920821965	56.23	313	135	2	13	324	10	321	7.4e-125	358	Proteobacteria	Alphaproteobacteria	Rhodobacterales	Roseobacteraceae	Ruegeria	Ruegeria sp. HKCCD6109
637289913_Rpom	2623265051	56.522	299	129	1	26	323	24	322	8.19e-125	358	Proteobacteria	Alphaproteobacteria	Rhodobacterales	Roseobacteraceae	Sulfitobacter	Sulfitobacter litoralis DSM 17584
637289913_Rpom	2676840750	54.545	319	140	3	7	324	5	319	9.8e-125	358	Proteobacteria	Alphaproteobacteria	Rhodobacterales	Roseobacteraceae	Loktanella	Loktanella sp. DSM 29012
637289913_Rpom	2795767350	54.313	313	141	2	13	324	9	320	1.09e-124	358	Proteobacteria	Alphaproteobacteria	Rhodobacterales	Rhodobacteraceae	Rhodobaca	Rhodobaca bogoriensis DSM 18756
637289913_Rpom	2595625856	54.313	313	141	2	13	324	9	320	1.09e-124	358	Proteobacteria	Alphaproteobacteria	Rhodobacterales	Rhodobacteraceae	Rhodobaca	Rhodobaca barguzinensis DSM 19920
637289913_Rpom	2838093720	54.313	313	141	2	13	324	9	320	1.09e-124	358	Proteobacteria	Alphaproteobacteria	Rhodobacterales	Rhodobacteraceae	Rhodobaca	Rhodobaca bogoriensis LBB1
637289913_Rpom	2804742105	54.313	313	141	2	13	324	9	320	1.09e-124	358	Proteobacteria	Alphaproteobacteria	Rhodobacterales	Rhodobacteraceae	Rhodobaca	Rhodobaca barguzinensis alga05
637289913_Rpom	2890384459	52.063	315	148	2	11	324	16	328	1.16e-124	358	Proteobacteria	Alphaproteobacteria	Rhodobacterales	Roseobacteraceae	Salipiger	Salipiger sp. PrR002
637289913_Rpom	2890459624	52.063	315	148	2	11	324	16	328	1.16e-124	358	Proteobacteria	Alphaproteobacteria	Rhodobacterales	Roseobacteraceae	Salipiger	Salipiger sp. PrR004
637289913_Rpom	2710623545	53.918	319	143	3	9	324	2	319	1.4e-124	357	Proteobacteria	Alphaproteobacteria	Rhodobacterales	Rhodobacteraceae	Monaibacterium	Monaibacterium marinum C7
637289913_Rpom	2881427760	56.151	317	134	3	12	324	5	320	1.41e-124	357	Proteobacteria	Alphaproteobacteria	Rhodobacterales	Rhodobacteraceae	Meridianimarinicoccus	Rhodobacteraceae bacterium TG-679
637289913_Rpom	2893713318	57.237	304	128	2	22	324	19	321	2.04e-124	357	Proteobacteria	Alphaproteobacteria	Rhodobacterales	Roseobacteraceae	Ruegeria	Ruegeria sp. R13_0
637289913_Rpom	2666961625	56.187	299	130	1	26	323	24	322	2.58e-124	357	Proteobacteria	Alphaproteobacteria	Rhodobacterales	Roseobacteraceae	Sulfitobacter	Sulfitobacter pontiacus 3SOLIMAR09
637289913_Rpom	2581960101	56.187	299	130	1	26	323	24	322	2.58e-124	357	Proteobacteria	Alphaproteobacteria	Rhodobacterales	Roseobacteraceae	Sulfitobacter	Sulfitobacter pontiacus 3SOLIMAR09
637289913_Rpom	2556966477	53.727	322	144	3	7	324	1	321	2.71e-124	357	Proteobacteria	Gammaproteobacteria	Oceanospirillales	Oceanospirillaceae	Marinobacterium	Marinobacterium jannaschii DSM 6295
637289913_Rpom	2899263360	55.446	303	130	3	25	324	28	328	3.09e-124	357	Proteobacteria	Alphaproteobacteria	Rhodobacterales	Rhodobacteraceae	Paracoccus	Paracoccus onubensis 1011MAR3C25
637289913_Rpom	2923861690	55.911	313	136	2	13	324	10	321	3.13e-124	357	Proteobacteria	Alphaproteobacteria	Rhodobacterales	Roseobacteraceae	Ruegeria	Ruegeria sp. HKCCD4315
637289913_Rpom	2911663424	55.911	313	136	2	13	324	10	321	3.13e-124	357	Proteobacteria	Alphaproteobacteria	Rhodobacterales	Roseobacteraceae	Ruegeria	Ruegeria sp. HKCCC2117
637289913_Rpom	2920800178	55.911	313	136	2	13	324	10	321	3.13e-124	357	Proteobacteria	Alphaproteobacteria	Rhodobacterales	Roseobacteraceae	Ruegeria	Ruegeria sp. HKCCD4318-2
637289913_Rpom	2911723303	55.911	313	136	2	13	324	10	321	3.13e-124	357	Proteobacteria	Alphaproteobacteria	Rhodobacterales	Roseobacteraceae	Ruegeria	Ruegeria sp. HKCCD4318
637289913_Rpom	2889963622	55.375	307	135	2	19	324	15	320	4.15e-124	356	Proteobacteria	Alphaproteobacteria	Rhodobacterales	Rhodobacteraceae	Cochlodiniinecator	Cochlodiniinecator piscidefendens M26A2M
637289913_Rpom	2586166617	50.637	314	154	1	11	323	16	329	4.64e-124	357	Proteobacteria	Alphaproteobacteria	Rhodobacterales	Rhodobacteraceae	Thioclava	Thioclava dalianensis DLFJ1-1
637289913_Rpom	2664252103	50.637	314	154	1	11	323	16	329	4.64e-124	357	Proteobacteria	Alphaproteobacteria	Rhodobacterales	Rhodobacteraceae	Thioclava	Thioclava dalianensis CGMCC 1.12325
637289913_Rpom	2771944962	55.667	300	131	2	26	323	22	321	6.59e-124	356	Proteobacteria	Alphaproteobacteria	Rhodobacterales	Rhodobacteraceae	Pseudoroseicyclus	Pseudoroseicyclus aestuarii CECT 9025
637289913_Rpom	2910746082	55.814	301	131	2	25	324	28	327	9.49e-124	355	Proteobacteria	Alphaproteobacteria	Rhodobacterales	Roseobacteraceae	Jannaschia	Jannaschia marina SHC-163
637289913_Rpom	2894782703	49.515	309	155	1	16	323	18	326	1.37e-123	355	Proteobacteria	Alphaproteobacteria	Rhodobacterales	Rhodobacteraceae	Thioclava	Thioclava sp. BHET1
637289913_Rpom	2635168303	54.849	299	133	2	27	324	29	326	3.02e-123	354	Proteobacteria	Alphaproteobacteria	Rhodobacterales	Roseobacteraceae	Roseivivax	Roseivivax sediminis DSM 26472
637289913_Rpom	2617776405	55.184	299	132	2	27	324	25	322	3.17e-123	354	Proteobacteria	Alphaproteobacteria	Rhodobacterales	Roseobacteraceae	Thalassococcus	Thalassococcus halodurans DSM 26915
637289913_Rpom	2623164729	52.615	325	150	3	1	324	1	322	3.86e-123	354	Proteobacteria	Alphaproteobacteria	Rhodobacterales	Roseobacteraceae	Epibacterium	Epibacterium ulvae U95
637289913_Rpom	2682277150	53.605	319	142	3	10	323	4	321	5.07e-123	353	Proteobacteria	Alphaproteobacteria	Rhodobacterales	Roseobacteraceae	Hasllibacter	Hasllibacter halocynthiae DSM 29318
637289913_Rpom	2891593383	53	300	140	1	26	324	36	335	7.14e-123	353	Proteobacteria	Alphaproteobacteria	Rhodobacterales	Rhodobacteraceae	Pseudooceanicola	Pseudooceanicola sp. GBMRC 2024
637289913_Rpom	2586269435	51.133	309	150	1	16	323	21	329	8.84e-123	353	Proteobacteria	Alphaproteobacteria	Rhodobacterales	Rhodobacteraceae	Thioclava	Thioclava indica DT23-4
637289913_Rpom	2662589488	53.846	299	136	2	27	324	34	331	4.12e-122	352	Proteobacteria	Alphaproteobacteria	Rhodobacterales	Roseobacteraceae	Roseivivax	Roseivivax marinus 22II-s10s
637289913_Rpom	2578591934	53.846	299	136	2	27	324	34	331	4.12e-122	352	Proteobacteria	Alphaproteobacteria	Rhodobacterales	Roseobacteraceae	Roseivivax	Roseivivax marinus 22II-s10s
637289913_Rpom	2813143193	54.969	322	139	4	5	323	6	324	5.92e-122	351	Proteobacteria	Alphaproteobacteria	unclassified	unclassified	unclassified	SAR116 cluster alphaproteobacterium MED595
637289913_Rpom	2724055786	56.066	305	132	2	21	324	17	320	7.25e-122	350	Proteobacteria	Alphaproteobacteria	Rhodobacterales	Rhodobacteraceae	Marivivens	Marivivens sp. JLT3646
637289913_Rpom	2890472597	56.066	305	132	2	21	324	17	320	7.25e-122	350	Proteobacteria	Alphaproteobacteria	Rhodobacterales	Roseobacteraceae	Donghicola	Donghicola sp. JL3646
637289913_Rpom	2617891655	55.486	319	138	3	9	324	2	319	7.32e-122	350	Proteobacteria	Alphaproteobacteria	Rhodobacterales	Roseobacteraceae	Ruegeria	Ruegeria marina CGMCC 1.9108
637289913_Rpom	2694966715	53.512	299	137	2	27	324	34	331	8.95e-122	351	Proteobacteria	Alphaproteobacteria	Rhodobacterales	Roseobacteraceae	Roseivivax	Roseivivax marinus DSM 27511
637289913_Rpom	2676914002	52.333	300	142	1	26	324	24	323	9.49e-122	350	Proteobacteria	Alphaproteobacteria	Rhodobacterales	Roseobacteraceae	Roseivivax	Roseivivax halotolerans DSM 15490
637289913_Rpom	2920150116	54.605	304	136	2	22	324	18	320	1.24e-121	350	Proteobacteria	Alphaproteobacteria	Rhodobacterales	Rhodobacteraceae	Pontibrevibacter	Pontibrevibacter nitratireducens h42
637289913_Rpom	2883532779	54.605	304	136	2	22	324	18	320	1.24e-121	350	Proteobacteria	Alphaproteobacteria	Rhodobacterales	Rhodobacteraceae	Monaibacterium	Monaibacterium sp. ALG8
637289913_Rpom	2884224437	52.333	300	142	1	26	324	24	323	1.26e-121	350	Proteobacteria	Alphaproteobacteria	Rhodobacterales	Roseobacteraceae	Roseivivax	Roseivivax sp. THAF30
637289913_Rpom	2901667832	55.375	307	134	3	20	324	15	320	1.31e-121	350	Proteobacteria	Alphaproteobacteria	Rhodobacterales	Rhodobacteraceae	Rhodobacter	Rhodobacter sp. HX-7-19
637289913_Rpom	2781071121	53.271	321	148	2	5	324	11	330	2.31e-121	350	Proteobacteria	Alphaproteobacteria	Rhodobacterales	Roseobacteraceae	Marinovum	Marinovum sp. NP76
637289913_Rpom	2743786900	53.583	321	147	2	5	324	11	330	2.41e-121	350	Proteobacteria	Alphaproteobacteria	Rhodobacterales	Rhodobacteraceae	unclassified	Rhodobacteraceae bacterium SB2
637289913_Rpom	2608971160	53.583	321	147	2	5	324	11	330	2.41e-121	350	Proteobacteria	Alphaproteobacteria	Rhodobacterales	Rhodobacteraceae	unclassified	Rhodobacteraceae bacterium sp. SB2
637289913_Rpom	640639081	56.066	305	132	2	20	323	18	321	2.88e-121	349	Proteobacteria	Alphaproteobacteria	Rhodobacterales	Rhodobacteraceae	unclassified	Rhodobacterales sp. HTCC2150
637289913_Rpom	2627883988	53.271	321	148	2	5	324	11	330	3.2e-121	349	Proteobacteria	Alphaproteobacteria	Rhodobacterales	Roseobacteraceae	Roseobacter	Roseobacter sp. CHAB-I-5 SCGC AAA076-A02 (contamination screened)
637289913_Rpom	2504822269	54.062	320	145	2	5	323	3	321	3.54e-121	349	Proteobacteria	Alphaproteobacteria	Rhodobacterales	Roseobacteraceae	Roseobacter	Roseobacter sp. LE17
637289913_Rpom	2806887295	51.84	326	149	4	5	323	1	325	3.67e-121	349	Proteobacteria	Alphaproteobacteria	Rhodobacterales	Roseobacteraceae	Ruegeria	Ruegeria sp. SB-MAG 47
637289913_Rpom	2623166770	55.128	312	138	2	14	324	11	321	3.99e-121	349	Proteobacteria	Alphaproteobacteria	Rhodobacterales	Roseobacteraceae	Epibacterium	Epibacterium ulvae U95
637289913_Rpom	2653700448	53.016	315	146	2	11	324	11	324	4.13e-121	349	Proteobacteria	Alphaproteobacteria	Rhodospirillales	unclassified	unclassified	unclassified Rhodospirillaceae Bin 35
637289913_Rpom	2964137099	55	300	133	2	26	324	22	320	4.44e-121	348	Proteobacteria	Alphaproteobacteria	Rhodobacterales	Rhodobacteraceae	Phycocomes	Phycocomes zhengii LMIT002
637289913_Rpom	2813180764	53.271	321	148	2	5	324	11	330	4.85e-121	349	Proteobacteria	Alphaproteobacteria	Rhodobacterales	Roseobacteraceae	Marinovum	Marinovum sp. CPC293
637289913_Rpom	2622917569	54.362	298	134	2	28	324	34	330	8.74e-121	348	Proteobacteria	Alphaproteobacteria	Rhodobacterales	Roseobacteraceae	Jannaschia	Jannaschia helgolandensis DSM 14858
637289913_Rpom	2920189797	53.538	325	148	3	2	324	4	327	9.5e-121	348	Proteobacteria	Alphaproteobacteria	Rhodobacterales	Rhodobacteraceae	Amylibacter	Amylibacter sp. SFDW26
637289913_Rpom	2551215201	53.75	320	146	2	5	323	3	321	1.05e-120	348	Proteobacteria	Alphaproteobacteria	Rhodobacterales	Rhodobacteraceae	Planktomarina	Planktomarina temperata RCA23, DSM 22400
637289913_Rpom	2881259758	55.667	300	131	2	26	324	22	320	1.16e-120	347	Proteobacteria	Alphaproteobacteria	Rhodobacterales	Rhodobacteraceae	unclassified	Rhodobacteraceae bacterium EhC02
637289913_Rpom	2742299398	56.164	292	126	2	35	324	1	292	1.81e-120	346	Proteobacteria	Alphaproteobacteria	Rhodobacterales	Roseobacteraceae	Sulfitobacter	Sulfitobacter sp. HI0082
637289913_Rpom	2840897802	54.667	300	135	1	26	324	23	322	2.26e-120	347	Proteobacteria	Alphaproteobacteria	Rhodobacterales	Roseobacteraceae	Roseovarius	Roseovarius spongiae HN-E21
637289913_Rpom	2517861995	54.487	312	140	2	13	323	11	321	6.04e-120	346	Proteobacteria	Alphaproteobacteria	Rhodobacterales	unclassified	unclassified	Rhodobacterales sp. HTCC2255 SAG (unscreened)
637289913_Rpom	2236439809	54.487	312	140	2	13	323	35	345	7.12e-120	347	Proteobacteria	Alphaproteobacteria	unclassified	unclassified	unclassified	alpha proteobacterium SCGC AAA076-C03 (unscreened)
637289913_Rpom	2517701531	54.487	312	140	2	13	323	35	345	7.12e-120	347	Proteobacteria	Alphaproteobacteria	Rhodobacterales	unclassified	unclassified	Rhodobacterales sp. HTCC2255
637289913_Rpom	2695012265	54.485	301	135	2	25	324	28	327	1.52e-119	345	Proteobacteria	Alphaproteobacteria	Rhodobacterales	Roseobacteraceae	Jannaschia	Jannaschia faecimaris DSM 100420
637289913_Rpom	2884224439	52.508	299	140	2	26	323	25	322	1.55e-119	345	Proteobacteria	Alphaproteobacteria	Rhodobacterales	Roseobacteraceae	Roseivivax	Roseivivax sp. THAF30
637289913_Rpom	2712151809	53.268	306	141	2	20	324	30	334	1.67e-119	345	Proteobacteria	Alphaproteobacteria	Rhodobacterales	Roseobacteraceae	Jannaschia	Jannaschia seosinensis CECT 7799
637289913_Rpom	2889445540	53.271	321	148	2	5	324	1	320	1.68e-119	345	Proteobacteria	Alphaproteobacteria	Rhodobacterales	Rhodobacteraceae	Fluviibacterium	Fluviibacterium aquatile SM1902
637289913_Rpom	2883307727	53.271	321	148	2	5	324	1	320	1.68e-119	345	Proteobacteria	Alphaproteobacteria	Rhodobacterales	Rhodobacteraceae	Fluviibacterium	Fluviibacterium aquatile SC52
637289913_Rpom	2821679067	54.487	312	140	2	13	323	11	321	1.72e-119	345	Proteobacteria	Alphaproteobacteria	Rhodobacterales	Rhodobacteraceae	Amylibacter	Amylibacter sp. MAI.42
637289913_Rpom	2676914004	52.174	299	141	2	26	323	25	322	2.4e-119	344	Proteobacteria	Alphaproteobacteria	Rhodobacterales	Roseobacteraceae	Roseivivax	Roseivivax halotolerans DSM 15490
637289913_Rpom	2515057857	53.438	320	143	3	9	323	2	320	6.81e-119	343	Proteobacteria	Alphaproteobacteria	Rhodobacterales	Rhodobacteraceae	unclassified	Rhodobacteraceae sp. HIMB11
637289913_Rpom	2813169112	55.844	308	132	3	19	323	18	324	9.17e-119	343	Proteobacteria	Alphaproteobacteria	unclassified	unclassified	unclassified	SAR116 cluster alphaproteobacterium MED717
637289913_Rpom	2579418464	53.416	322	144	4	7	323	2	322	3.54e-118	341	Proteobacteria	Alphaproteobacteria	Rhodobacterales	Roseobacteraceae	Actibacterium	Actibacterium mucosum KCTC 23349
637289913_Rpom	2670080429	53.416	322	144	4	7	323	2	322	3.54e-118	341	Proteobacteria	Alphaproteobacteria	Rhodobacterales	Roseobacteraceae	Actibacterium	Actibacterium mucosum KCTC 23349
637289913_Rpom	2845908370	52	325	154	2	1	324	1	324	3.55e-118	341	Proteobacteria	Alphaproteobacteria	Rhodobacterales	Rhodobacteraceae	Thalassorhabdomicrobium	Thalassorhabdomicrobium marinisediminis BH-SD16
637289913_Rpom	2737596426	54.18	323	144	3	5	324	1	322	4.4e-118	341	Proteobacteria	Alphaproteobacteria	Rhodobacterales	Rhodobacteraceae	Paracoccus	Paracoccus seriniphilus DSM 14827 (v2)
637289913_Rpom	637287372	48.148	324	161	3	7	324	1	323	8.96e-118	340	Proteobacteria	Gammaproteobacteria	Alteromonadales	Colwelliaceae	Colwellia	Colwellia psychrerythraea 34H
637289913_Rpom	2620327766	52.824	301	140	2	25	324	24	323	2.08e-117	339	Proteobacteria	Alphaproteobacteria	Rhodobacterales	Roseobacteraceae	Maribius	Maribius salinus DSM 26892
637289913_Rpom	2616715994	52.824	301	140	2	25	324	24	323	4.7e-117	338	Proteobacteria	Alphaproteobacteria	Rhodobacterales	Roseobacteraceae	Maribius	Maribius pelagius DSM 26893
637289913_Rpom	2583644381	58.537	287	116	3	29	313	28	313	7.78e-117	338	Proteobacteria	Alphaproteobacteria	Rhodobacterales	Roseobacteraceae	Actibacterium	Actibacterium atlanticum 22II-S11-Z10
637289913_Rpom	2509138182	54.333	300	135	2	26	324	25	323	7.86e-117	338	Proteobacteria	Alphaproteobacteria	Hyphomicrobiales	Phyllobacteriaceae	Mesorhizobium	Mesorhizobium sp. WSM1293
637289913_Rpom	2620328458	51.735	317	149	3	11	324	10	325	1.88e-116	337	Proteobacteria	Alphaproteobacteria	Rhodobacterales	Roseobacteraceae	Maribius	Maribius salinus DSM 26892
637289913_Rpom	2911671920	56.014	291	126	2	35	324	1	290	7.24e-116	334	Proteobacteria	Alphaproteobacteria	Rhodobacterales	Roseobacteraceae	Ruegeria	Ruegeria sp. HKCCD4332
637289913_Rpom	2809155234	54.333	300	135	2	26	324	23	321	1.4e-115	335	Proteobacteria	Alphaproteobacteria	Rhodobacterales	Rhodobacteraceae	unclassified	Rhodobacteraceae bacterium GM7ARB1
637289913_Rpom	2616716954	53.177	299	138	2	27	324	28	325	2.03e-115	334	Proteobacteria	Alphaproteobacteria	Rhodobacterales	Roseobacteraceae	Maribius	Maribius pelagius DSM 26893
637289913_Rpom	2809154407	54.667	300	134	2	25	323	23	321	3.27e-115	334	Proteobacteria	Alphaproteobacteria	Rhodobacterales	Rhodobacteraceae	unclassified	Rhodobacteraceae bacterium GM7ARB1
637289913_Rpom	2671860171	51.235	324	153	3	5	324	2	324	5.36e-115	333	Proteobacteria	Alphaproteobacteria	Rhodobacterales	Roseobacteraceae	Roseobacter	Roseobacter sp. SCGC AB-661-I11
637289913_Rpom	2698719879	55	320	142	2	6	324	3	321	1.51e-114	332	Proteobacteria	Alphaproteobacteria	Rhodobacterales	Roseobacteraceae	Tateyamaria	Tateyamaria sp. ANG-S1
637289913_Rpom	2828433267	52.665	319	147	4	8	324	8	324	1.53e-114	332	Proteobacteria	Alphaproteobacteria	Rhodobacterales	Roseobacteraceae	Loktanella	Loktanella ponticola DSM 101064
637289913_Rpom	2778046636	50.467	321	152	4	9	323	4	323	2.36e-114	332	Proteobacteria	Alphaproteobacteria	Rhodobacterales	Roseobacteraceae	Pseudoruegeria	Pseudoruegeria sp. SK021
637289913_Rpom	2556964515	53.503	314	143	3	10	322	10	321	9.74e-114	330	Proteobacteria	Gammaproteobacteria	Oceanospirillales	Oceanospirillaceae	Marinobacterium	Marinobacterium jannaschii DSM 6295
637289913_Rpom	2671856770	50.617	324	155	3	5	324	2	324	1.32e-113	330	Proteobacteria	Alphaproteobacteria	Rhodobacterales	Roseobacteraceae	Roseobacter	Roseobacter sp. SCGC AB-661-M21
637289913_Rpom	2617673409	53.642	302	137	3	25	324	22	322	1.64e-112	327	Proteobacteria	Alphaproteobacteria	Rhodobacterales	Rhodobacteraceae	Cognatishimia	Cognatishimia maritima DSM 28223
637289913_Rpom	2236447087	51.692	325	155	2	1	324	1	324	2.62e-112	327	Proteobacteria	Alphaproteobacteria	unclassified	unclassified	unclassified	alpha proteobacterium SCGC AAA298-K06 (unscreened)
637289913_Rpom	2813128725	51.077	325	157	2	1	324	1	324	3.84e-112	326	Proteobacteria	Alphaproteobacteria	Rhodobacterales	Roseobacteraceae	Marinovum	Marinovum sp. MED616
637289913_Rpom	2654300823	51.385	325	156	2	1	324	1	324	6.35e-112	325	Proteobacteria	Alphaproteobacteria	Rhodobacterales	Rhodobacteraceae	unclassified	Rhodobacteraceae bacterium REDSEA-S34_B6
637289913_Rpom	2881427759	51.258	318	152	3	9	324	12	328	2.04e-111	324	Proteobacteria	Alphaproteobacteria	Rhodobacterales	Rhodobacteraceae	Meridianimarinicoccus	Rhodobacteraceae bacterium TG-679
637289913_Rpom	2668026139	51.429	315	148	4	1	311	1	314	1.53e-110	322	Proteobacteria	Alphaproteobacteria	Rhodobacterales	Rhodobacteraceae	Albimonas	Albimonas pacifica CGMCC 1.11030
637289913_Rpom	2617240904	52.667	300	139	3	26	323	24	322	1.62e-110	322	Proteobacteria	Alphaproteobacteria	Rhodobacterales	Rhodobacteraceae	unclassified	Dpulchra_bleached_metagenome_bin332
637289913_Rpom	2582611203	56.604	265	113	2	61	324	3	266	2.66e-110	319	Proteobacteria	Alphaproteobacteria	Rhodobacterales	Rhodobacteraceae	unclassified	Rhodobacteraceae bacterium bin07
637289913_Rpom	2609096130	56.604	265	113	2	61	324	3	266	2.66e-110	319	Proteobacteria	Alphaproteobacteria	Rhodobacterales	Rhodobacteraceae	unclassified	Rhodobacteraceae bacterium bin07 (version 2)
637289913_Rpom	2728044728	53.667	300	137	2	26	324	25	323	3.51e-110	321	Proteobacteria	Alphaproteobacteria	Rhodobacterales	Roseobacteraceae	Ruegeria	Ruegeria faecimaris DSM 28009
637289913_Rpom	2817791808	51.077	325	157	2	1	324	1	324	6.39e-110	320	Proteobacteria	Alphaproteobacteria	Rhodobacterales	Rhodobacteraceae	unclassified	Rhodobacteraceae bacterium SAT224
637289913_Rpom	2923872800	53.667	300	137	2	26	324	25	323	9.25e-110	320	Proteobacteria	Alphaproteobacteria	Rhodobacterales	Roseobacteraceae	Ruegeria	Ruegeria sp. HKCCD5849
637289913_Rpom	2841199339	53.503	314	144	2	12	324	10	322	2e-109	319	Proteobacteria	Alphaproteobacteria	Rhodobacterales	Roseobacteraceae	Roseobacter	Roseobacter denitrificans FDAARGOS_309
637289913_Rpom	639636284	53.503	314	144	2	12	324	10	322	2e-109	319	Proteobacteria	Alphaproteobacteria	Rhodobacterales	Roseobacteraceae	Roseobacter	Roseobacter denitrificans OCh 114
637289913_Rpom	2694922136	53.503	314	144	2	12	324	10	322	2e-109	319	Proteobacteria	Alphaproteobacteria	Rhodobacterales	Roseobacteraceae	Roseobacter	Roseobacter denitrificans DSM 7001
637289913_Rpom	2715017208	53.333	300	138	2	26	324	25	323	3.38e-109	318	Proteobacteria	Alphaproteobacteria	Rhodobacterales	Roseobacteraceae	Ruegeria	Ruegeria atlantica CECT 4293
637289913_Rpom	2839577332	53.333	300	138	2	26	324	25	323	3.38e-109	318	Proteobacteria	Alphaproteobacteria	Rhodobacterales	Rhodobacteraceae	Aliiroseovarius	Aliiroseovarius pelagivivens CECT 8811
637289913_Rpom	2789660526	53.333	300	138	2	26	324	25	323	3.38e-109	318	Proteobacteria	Alphaproteobacteria	Rhodobacterales	Rhodobacteraceae	Boseongicola	Boseongicola aestuarii CECT 8489
637289913_Rpom	2701181172	53.333	300	138	2	26	324	25	323	3.38e-109	318	Proteobacteria	Alphaproteobacteria	Rhodobacterales	Roseobacteraceae	Shimia	Shimia gijangensis DSM 100564
637289913_Rpom	2792220610	50.167	299	147	2	27	324	30	327	6.59e-109	318	Proteobacteria	Alphaproteobacteria	Rhodobacterales	Roseobacteraceae	Roseivivax	Roseivivax jejudonensis CECT 8625
637289913_Rpom	2694941054	52.667	300	140	2	26	324	25	323	8.18e-109	318	Proteobacteria	Alphaproteobacteria	Rhodobacterales	Roseobacteraceae	Ruegeria	Ruegeria halocynthiae DSM 27839
637289913_Rpom	2729844872	51.429	315	150	3	12	324	10	323	8.54e-109	317	Proteobacteria	Alphaproteobacteria	Hyphomicrobiales	Cohaesibacteraceae	Cohaesibacter	Cohaesibacter gelatinilyticus DSM 18289
637289913_Rpom	2715020615	53.333	300	138	2	26	324	25	323	1.22e-108	317	Proteobacteria	Alphaproteobacteria	Rhodobacterales	Roseobacteraceae	Ruegeria	Ruegeria atlantica CECT 4292
637289913_Rpom	2837126194	52	300	142	2	26	324	25	323	5.63e-108	315	Proteobacteria	Alphaproteobacteria	Rhodobacterales	Roseobacteraceae	Ruegeria	Ruegeria sp. A3M17
637289913_Rpom	2880567148	52	300	142	2	26	324	25	323	8.42e-108	315	Proteobacteria	Alphaproteobacteria	Hyphomicrobiales	Stappiaceae	Labrenzia	Labrenzia sp. EL_132
637289913_Rpom	2880787328	52	300	142	2	26	324	25	323	8.42e-108	315	Proteobacteria	Alphaproteobacteria	Hyphomicrobiales	Stappiaceae	Labrenzia	Labrenzia sp. EL_208
637289913_Rpom	2880773271	52	300	142	2	26	324	25	323	8.42e-108	315	Proteobacteria	Alphaproteobacteria	Hyphomicrobiales	Stappiaceae	Labrenzia	Labrenzia sp. EL_126
637289913_Rpom	2815693005	52	300	142	2	26	324	25	323	8.61e-108	315	Proteobacteria	Alphaproteobacteria	Rhodobacterales	Roseobacteraceae	Phaeobacter	Phaeobacter inhibens P72
637289913_Rpom	2815670479	52	300	142	2	26	324	25	323	8.61e-108	315	Proteobacteria	Alphaproteobacteria	Rhodobacterales	Roseobacteraceae	Phaeobacter	Phaeobacter inhibens P88
637289913_Rpom	2815416779	52	300	142	2	26	324	25	323	8.61e-108	315	Proteobacteria	Alphaproteobacteria	Rhodobacterales	Roseobacteraceae	Phaeobacter	Phaeobacter inhibens P83
637289913_Rpom	2815619007	52	300	142	2	26	324	25	323	8.61e-108	315	Proteobacteria	Alphaproteobacteria	Rhodobacterales	Roseobacteraceae	Phaeobacter	Phaeobacter inhibens P80
637289913_Rpom	2815706722	52	300	142	2	26	324	25	323	8.61e-108	315	Proteobacteria	Alphaproteobacteria	Rhodobacterales	Roseobacteraceae	Phaeobacter	Phaeobacter inhibens P66
637289913_Rpom	2672240666	52.145	303	143	2	23	324	26	327	9.21e-108	315	Proteobacteria	Alphaproteobacteria	Rhodobacterales	Roseobacteraceae	Jannaschia	Jannaschia donghaensis CECT 7802
637289913_Rpom	2510235044	52.548	314	147	2	12	324	10	322	3.36e-107	313	Proteobacteria	Alphaproteobacteria	Rhodobacterales	Roseobacteraceae	Roseobacter	Roseobacter litoralis Och 149
637289913_Rpom	2884121148	51.333	300	144	2	26	324	25	323	3.75e-107	313	Proteobacteria	Alphaproteobacteria	Rhodobacterales	Roseobacteraceae	Shimia	Shimia sediminis ZQ172
637289913_Rpom	2834527140	52	300	142	2	26	324	25	323	4.61e-107	313	Proteobacteria	Alphaproteobacteria	Rhodobacterales	Rhodobacteraceae	Tritonibacter	Epibacterium mobile 45A6
637289913_Rpom	2504809442	52	300	142	2	26	324	25	323	4.61e-107	313	Proteobacteria	Alphaproteobacteria	Rhodobacterales	Rhodobacteraceae	Tritonibacter	Epibacterium mobile 45A6
637289913_Rpom	2695012266	51.827	301	143	2	25	324	28	327	8.59e-107	313	Proteobacteria	Alphaproteobacteria	Rhodobacterales	Roseobacteraceae	Jannaschia	Jannaschia faecimaris DSM 100420
637289913_Rpom	2646475798	52.333	300	141	2	26	324	25	323	1.58e-106	311	Proteobacteria	Alphaproteobacteria	Rhodobacterales	Rhodobacteraceae	Pseudaestuariivita	Pseudaestuariivita atlantica 22II-S11-z3
637289913_Rpom	641475983	51.333	300	144	2	26	324	25	323	3.07e-106	311	Proteobacteria	Alphaproteobacteria	Rhodobacterales	Roseobacteraceae	Phaeobacter	Phaeobacter gallaeciensis BS107
637289913_Rpom	2841418367	51.333	300	144	2	26	324	25	323	3.07e-106	311	Proteobacteria	Alphaproteobacteria	Rhodobacterales	Roseobacteraceae	Phaeobacter	Phaeobacter inhibens BS107
637289913_Rpom	2815317294	51.333	300	144	2	26	324	25	323	3.07e-106	311	Proteobacteria	Alphaproteobacteria	Rhodobacterales	Roseobacteraceae	Phaeobacter	Phaeobacter inhibens P10/01/009
637289913_Rpom	2510180829	51.333	300	144	2	26	324	25	323	3.07e-106	311	Proteobacteria	Alphaproteobacteria	Rhodobacterales	Roseobacteraceae	Phaeobacter	Phaeobacter gallaeciensis DSM 17395
637289913_Rpom	2630679604	52.769	307	143	2	19	324	17	322	5.12e-106	310	Proteobacteria	Alphaproteobacteria	Rhodobacterales	Roseobacteraceae	Thalassobacter	Thalassobacter sp. 16PALIMAR09
637289913_Rpom	2630843820	52.769	307	143	2	19	324	17	322	5.12e-106	310	Proteobacteria	Alphaproteobacteria	Rhodobacterales	Roseobacteraceae	Thalassobacter	Thalassobacter stenotrophicus
637289913_Rpom	2585877088	52.769	307	143	2	19	324	17	322	5.12e-106	310	Proteobacteria	Alphaproteobacteria	Rhodobacterales	Roseobacteraceae	Thalassobacter	Thalassobacter stenotrophicus DSM 16310
637289913_Rpom	2715030671	52.769	307	143	2	19	324	17	322	5.12e-106	310	Proteobacteria	Alphaproteobacteria	Rhodobacterales	Roseobacteraceae	Thalassobacter	Thalassobacter stenotrophicus CECT 5294
637289913_Rpom	2889965945	50.333	300	147	2	26	324	25	323	1.46e-105	309	Proteobacteria	Alphaproteobacteria	Rhodobacterales	Rhodobacteraceae	Cochlodiniinecator	Cochlodiniinecator piscidefendens M26A2M
637289913_Rpom	2778704211	77.083	192	40	1	17	208	1	188	9.29e-105	305	Proteobacteria	Alphaproteobacteria	Rhodospirillales	Rhodospirillaceae	unclassified	Rhodospirillaceae bacterium SP197
637289913_Rpom	2627889233	51.171	299	144	2	26	323	25	322	4.17e-104	305	Proteobacteria	Alphaproteobacteria	Rhodobacterales	Roseobacteraceae	Roseobacter	Roseobacter sp. CHAB-I-5 SCGC AAA076-M18 (contamination screened)
637289913_Rpom	2832664555	50	300	148	2	26	324	25	323	7.68e-104	305	Proteobacteria	Alphaproteobacteria	Rhodobacterales	Rhodobacteraceae	Pseudophaeobacter	Pseudophaeobacter sp. EL27
637289913_Rpom	2742299379	56.452	248	106	2	79	324	1	248	6.38e-103	300	Proteobacteria	Alphaproteobacteria	Rhodobacterales	Roseobacteraceae	Sulfitobacter	Sulfitobacter sp. HI0082
637289913_Rpom	2712151808	49.169	301	151	2	25	324	28	327	1.25e-100	297	Proteobacteria	Alphaproteobacteria	Rhodobacterales	Roseobacteraceae	Jannaschia	Jannaschia seosinensis CECT 7799
637289913_Rpom	2587696021	58.371	221	91	1	105	324	2	222	1.85e-99	290	Proteobacteria	Alphaproteobacteria	Rhodobacterales	Rhodobacteraceae	unclassified	Rhodobacteraceae bacterium bin09
637289913_Rpom	2609102845	58.371	221	91	1	105	324	2	222	1.85e-99	290	Proteobacteria	Alphaproteobacteria	Rhodobacterales	Rhodobacteraceae	unclassified	Rhodobacteraceae bacterium bin09 (version 2)
637289913_Rpom	2707814706	52.941	272	122	3	7	273	1	271	1.62e-98	290	Proteobacteria	Alphaproteobacteria	Rhodobacterales	Roseobacteraceae	Nereida	Nereida ignava CECT 5292
637289913_Rpom	2707814800	54.406	261	117	2	65	324	1	260	4.29e-96	283	Proteobacteria	Alphaproteobacteria	Rhodobacterales	Roseobacteraceae	Nereida	Nereida ignava CECT 5292
637289913_Rpom	638911882	52.416	269	123	3	9	273	2	269	3.84e-95	281	Proteobacteria	Alphaproteobacteria	Rhodobacterales	Roseobacteraceae	Roseovarius	Roseovarius sp. 217
637289913_Rpom	2668602303	58.128	203	84	1	122	323	4	206	7.96e-89	263	Proteobacteria	Gammaproteobacteria	Pseudomonadales	Marinobacteraceae	Marinobacter	Marinobacter similis A3d10
637289913_Rpom	2778700039	42.574	303	166	2	27	321	38	340	1.63e-86	261	Proteobacteria	Alphaproteobacteria	Rhodospirillales	Rhodospirillaceae	unclassified	Rhodospirillaceae bacterium SP18
637289913_Rpom	2790153642	37.423	326	197	1	5	323	1	326	9.47e-85	256	Proteobacteria	Alphaproteobacteria	Hyphomicrobiales	Hyphomicrobiaceae	Filomicrobium	Filomicrobium sp. MED665
637289913_Rpom	2551574831	42.202	327	177	5	7	322	5	330	2.69e-84	255	Proteobacteria	Gammaproteobacteria	Vibrionales	Vibrionaceae	Enterovibrio	Enterovibrio norvegicus FF-33
637289913_Rpom	2553533978	42.202	327	177	5	7	322	5	330	2.69e-84	255	Proteobacteria	Gammaproteobacteria	Vibrionales	Vibrionaceae	Enterovibrio	Enterovibrio norvegicus FF-454
637289913_Rpom	2790447296	41.337	329	180	5	7	323	5	332	7.12e-84	254	Proteobacteria	Alphaproteobacteria	Hyphomicrobiales	Aurantimonadaceae	Aurantimonas	Aurantimonas sp. EAC15
637289913_Rpom	2551580863	41.896	327	178	5	7	322	5	330	1.01e-83	254	Proteobacteria	Gammaproteobacteria	Vibrionales	Vibrionaceae	Enterovibrio	Enterovibrio norvegicus FF-162
637289913_Rpom	2805280237	62.766	188	68	2	5	190	4	191	1.13e-83	249	Proteobacteria	Alphaproteobacteria	Rhodospirillales	Thalassospiraceae	Magnetovibrio	Magnetovibrio sp. SP232
637289913_Rpom	2563917001	42.424	330	172	7	9	322	4	331	1.15e-83	254	Proteobacteria	Gammaproteobacteria	Oceanospirillales	Oceanospirillaceae	Marinomonas	Marinomonas ushuaiensis DSM 15871
637289913_Rpom	638999848	40.81	321	179	5	3	313	2	321	1.82e-82	251	Proteobacteria	Gammaproteobacteria	Oceanospirillales	Saccharospirillaceae	Reinekea	Reinekea blandensis MED297
637289913_Rpom	2910513743	40.122	329	184	5	7	323	5	332	1.86e-82	251	Proteobacteria	Alphaproteobacteria	Hyphomicrobiales	Aurantimonadaceae	Aurantimonas	Aurantimonas sp. DM33-3
637289913_Rpom	2702776245	40.122	329	184	5	7	323	5	332	4.06e-82	250	Proteobacteria	Alphaproteobacteria	Hyphomicrobiales	Aurantimonadaceae	Aurantimonas	Aurantimonas manganoxydans SI85-9A1
637289913_Rpom	639104146	40.122	329	184	5	7	323	5	332	4.06e-82	250	Proteobacteria	Alphaproteobacteria	Hyphomicrobiales	Aurantimonadaceae	Aurantimonas	Aurantimonas manganoxydans SI85-9A1
637289913_Rpom	2677112088	42.208	308	166	5	27	323	44	350	1.08e-81	249	Proteobacteria	Gammaproteobacteria	Oceanospirillales	Saccharospirillaceae	Reinekea	Reinekea marinisedimentorum DSM 15388
637289913_Rpom	2861712841	40	305	176	1	26	323	29	333	2.34e-81	248	Proteobacteria	Alphaproteobacteria	Rhodospirillales	Rhodospirillaceae	Roseospira	Roseospira marina DSM 15113
637289913_Rpom	2838115674	40	305	176	1	26	323	29	333	2.34e-81	248	Proteobacteria	Alphaproteobacteria	Rhodospirillales	Rhodospirillaceae	Roseospira	Roseospira marina DSM 15113
637289913_Rpom	2556961282	41.424	309	170	4	25	322	22	330	3.23e-81	248	Proteobacteria	Gammaproteobacteria	Vibrionales	Vibrionaceae	Enterovibrio	Enterovibrio calviensis DSM 14347
637289913_Rpom	2529785139	39.752	322	184	4	10	321	7	328	3.3e-81	247	Proteobacteria	Gammaproteobacteria	Vibrionales	Vibrionaceae	Vibrio	Vibrio splendidus ATCC 33789
637289913_Rpom	2845269912	39.752	322	184	4	10	321	7	328	3.3e-81	247	Proteobacteria	Gammaproteobacteria	Vibrionales	Vibrionaceae	Vibrio	Vibrio chagasii ECSMB14107
637289913_Rpom	2525707847	40.656	305	171	4	26	320	19	323	3.55e-81	247	Proteobacteria	Gammaproteobacteria	Alteromonadales	Alteromonadaceae	Aliagarivorans	Aliagarivorans taiwanensis DSM 22990
637289913_Rpom	2742126230	39.752	322	184	4	10	321	7	328	4.09e-81	247	Proteobacteria	Gammaproteobacteria	Vibrionales	Vibrionaceae	Vibrio	Vibrio sp. HI00D65
637289913_Rpom	2780017549	42.415	323	174	5	7	319	8	328	6.02e-81	247	Proteobacteria	Alphaproteobacteria	Pelagibacterales	Pelagibacteraceae	unclassified	Pelagibacteraceae bacterium ARS92
637289913_Rpom	2523724085	40.656	305	171	4	26	320	19	323	8.44e-81	246	Proteobacteria	Gammaproteobacteria	Alteromonadales	Alteromonadaceae	Aliagarivorans	Aliagarivorans marinus DSM 23064
637289913_Rpom	2920281579	39.506	324	186	4	6	319	3	326	1e-80	246	Proteobacteria	Alphaproteobacteria	Sneathiellales	Sneathiellaceae	Sneathiella	Sneathiella sp. P13V-1
637289913_Rpom	2525707850	38.973	331	190	5	5	324	1	330	1.17e-80	246	Proteobacteria	Gammaproteobacteria	Alteromonadales	Alteromonadaceae	Aliagarivorans	Aliagarivorans taiwanensis DSM 22990
637289913_Rpom	2792236919	40.127	314	178	3	20	323	19	332	1.22e-80	246	Proteobacteria	Gammaproteobacteria	Vibrionales	Vibrionaceae	Enterovibrio	Enterovibrio pacificus CAIM 1920
637289913_Rpom	2790903088	40	320	180	6	11	319	7	325	1.84e-80	246	Proteobacteria	Gammaproteobacteria	Oceanospirillales	Oceanospirillaceae	Marinomonas	Marinomonas sp. ARS7
637289913_Rpom	2757444555	40	320	180	6	11	319	7	325	1.88e-80	246	Proteobacteria	Gammaproteobacteria	Oceanospirillales	Oceanospirillaceae	Marinomonas	Marinomonas communis DSM 5604
637289913_Rpom	2523724088	38.671	331	191	5	5	324	1	330	2.5e-80	245	Proteobacteria	Gammaproteobacteria	Alteromonadales	Alteromonadaceae	Aliagarivorans	Aliagarivorans marinus DSM 23064
637289913_Rpom	2717464164	41.641	329	176	6	5	319	1	327	3.89e-80	244	Proteobacteria	Alphaproteobacteria	Pelagibacterales	Pelagibacteraceae	unclassified	Uncultured Pelagibacteraceae bacterium AG-333-C14
637289913_Rpom	2811860043	38.7	323	188	3	7	319	5	327	8.57e-80	244	Proteobacteria	Gammaproteobacteria	Oceanospirillales	Saccharospirillaceae	Saccharospirillum	Saccharospirillum sp. SB-MAG 65
637289913_Rpom	2893129602	40.063	317	178	4	7	312	5	320	1.24e-79	243	Proteobacteria	Gammaproteobacteria	Alteromonadales	Psychromonadaceae	Psychromonas	Psychromonas sp. SA13A
637289913_Rpom	641059017	39.13	322	186	4	10	321	7	328	2.16e-79	243	Proteobacteria	Gammaproteobacteria	Vibrionales	unclassified	unclassified	Vibrionales sp. SWAT-3
637289913_Rpom	2533857495	40.065	307	174	3	25	321	22	328	2.4e-79	243	Proteobacteria	Gammaproteobacteria	Vibrionales	Vibrionaceae	Grimontia	Grimontia indica AK16
637289913_Rpom	2778695319	38.835	309	181	2	24	324	22	330	2.96e-79	243	Proteobacteria	Alphaproteobacteria	Rhodospirillales	Rhodospirillaceae	unclassified	Rhodospirillaceae bacterium SP154
637289913_Rpom	2676303190	40.317	315	180	2	17	323	21	335	3.47e-79	242	Proteobacteria	Alphaproteobacteria	Rhodospirillales	Rhodospirillaceae	Rhodospira	Rhodospira trueperi ATCC 700224
637289913_Rpom	2666451149	40.065	307	174	3	25	321	22	328	4.7e-79	242	Proteobacteria	Gammaproteobacteria	Vibrionales	Vibrionaceae	Grimontia	Grimontia sp. AD028
637289913_Rpom	2547379857	39.617	313	179	4	17	319	18	330	4.87e-79	242	Proteobacteria	Gammaproteobacteria	Oceanospirillales	Oceanospirillaceae	Marinobacterium	Marinobacterium stanieri S30
637289913_Rpom	2910764396	41.118	304	169	3	18	311	16	319	4.9e-79	242	Proteobacteria	Gammaproteobacteria	Oceanospirillales	Oceanospirillaceae	Marinobacterium	Marinobacterium sp. xm-d-543
637289913_Rpom	2910791000	41.118	304	169	3	18	311	16	319	4.9e-79	242	Proteobacteria	Gammaproteobacteria	Oceanospirillales	Oceanospirillaceae	Marinobacterium	Marinobacterium sp. xm-m-312
637289913_Rpom	2910766834	41.118	304	169	3	18	311	16	319	4.9e-79	242	Proteobacteria	Gammaproteobacteria	Oceanospirillales	Oceanospirillaceae	Marinobacterium	Marinobacterium sp. xm-v-233
637289913_Rpom	2910805258	41.118	304	169	3	18	311	16	319	4.9e-79	242	Proteobacteria	Gammaproteobacteria	Oceanospirillales	Oceanospirillaceae	Marinobacterium	Marinobacterium sp. xm-a-121
637289913_Rpom	2910789205	41.118	304	169	3	18	311	16	319	5.28e-79	242	Proteobacteria	Gammaproteobacteria	Oceanospirillales	Oceanospirillaceae	Marinobacterium	Marinobacterium sp. xm-d-564
637289913_Rpom	2910770055	41.118	304	169	3	18	311	16	319	5.7e-79	242	Proteobacteria	Gammaproteobacteria	Oceanospirillales	Oceanospirillaceae	Marinobacterium	Marinobacterium sp. xm-a-127
637289913_Rpom	2910772800	41.118	304	169	3	18	311	16	319	5.7e-79	242	Proteobacteria	Gammaproteobacteria	Oceanospirillales	Oceanospirillaceae	Marinobacterium	Marinobacterium sp. xm-d-579
637289913_Rpom	2910809407	41.118	304	169	3	18	311	16	319	5.7e-79	242	Proteobacteria	Gammaproteobacteria	Oceanospirillales	Oceanospirillaceae	Marinobacterium	Marinobacterium sp. xm-v-242
637289913_Rpom	2910760979	41.118	304	169	3	18	311	16	319	5.7e-79	242	Proteobacteria	Gammaproteobacteria	Oceanospirillales	Oceanospirillaceae	Marinobacterium	Marinobacterium sp. xm-d-510
637289913_Rpom	2910800422	41.118	304	169	3	18	311	16	319	5.7e-79	242	Proteobacteria	Gammaproteobacteria	Oceanospirillales	Oceanospirillaceae	Marinobacterium	Marinobacterium sp. xm-a-152
637289913_Rpom	2910759829	41.118	304	169	3	18	311	16	319	5.7e-79	242	Proteobacteria	Gammaproteobacteria	Oceanospirillales	Oceanospirillaceae	Marinobacterium	Marinobacterium sp. xm-g-59
637289913_Rpom	2910779626	41.118	304	169	3	18	311	16	319	5.7e-79	242	Proteobacteria	Gammaproteobacteria	Oceanospirillales	Oceanospirillaceae	Marinobacterium	Marinobacterium sp. xm-d-530
637289913_Rpom	2910757253	41.118	304	169	3	18	311	16	319	5.7e-79	242	Proteobacteria	Gammaproteobacteria	Oceanospirillales	Oceanospirillaceae	Marinobacterium	Marinobacterium sp. xm-m-383
637289913_Rpom	2809164829	47.414	232	121	1	94	324	4	235	5.79e-79	238	Proteobacteria	Alphaproteobacteria	Rhodobacterales	Rhodobacteraceae	unclassified	Rhodobacteraceae bacterium SP12ARB1
637289913_Rpom	2910955881	40.063	317	178	4	7	312	5	320	5.91e-79	242	Proteobacteria	Gammaproteobacteria	Alteromonadales	Psychromonadaceae	Psychromonas	Psychromonas sp. SR45-3
637289913_Rpom	2905545528	40.867	323	179	5	7	319	5	325	7.22e-79	241	Proteobacteria	Gammaproteobacteria	Vibrionales	Vibrionaceae	Photobacterium	Photobacterium alginatilyticum P03D4
637289913_Rpom	2882495905	38.235	340	194	5	1	324	1	340	7.68e-79	242	Proteobacteria	Gammaproteobacteria	Thiotrichales	Thiotrichaceae	Leucothrix	Leucothrix arctica IMCC9719
637289913_Rpom	2526090486	40.123	324	181	4	9	319	2	325	8.49e-79	241	Proteobacteria	Gammaproteobacteria	Alteromonadales	Psychromonadaceae	Psychromonas	Psychromonas aquimarina ATCC BAA-1526
637289913_Rpom	2707815702	55.769	208	91	1	118	324	1	208	8.52e-79	237	Proteobacteria	Alphaproteobacteria	Rhodobacterales	Roseobacteraceae	Nereida	Nereida ignava CECT 5292
637289913_Rpom	2525539174	40.994	322	178	5	10	319	8	329	9.14e-79	241	Proteobacteria	Alphaproteobacteria	Rhodobacterales	Rhodobacteraceae	Gemmobacter	Gemmobacter nectariphilus DSM 15620
637289913_Rpom	2528588404	40.063	317	178	4	7	312	5	320	1.05e-78	241	Proteobacteria	Gammaproteobacteria	Alteromonadales	Psychromonadaceae	Psychromonas	Psychromonas arctica DSM 14288
637289913_Rpom	2916757363	38.154	325	191	4	5	319	1	325	1.14e-78	241	Proteobacteria	Gammaproteobacteria	Vibrionales	Vibrionaceae	Vibrio	Vibrio splendidus DSM 19640
637289913_Rpom	2794314946	38.154	325	191	4	5	319	1	325	1.71e-78	240	Proteobacteria	Gammaproteobacteria	Vibrionales	Vibrionaceae	Vibrio	Vibrio sp. 10N.222.55.F9
637289913_Rpom	2794338931	38.154	325	191	4	5	319	1	325	1.71e-78	240	Proteobacteria	Gammaproteobacteria	Vibrionales	Vibrionaceae	Vibrio	Vibrio sp. 10N.222.54.F10
637289913_Rpom	2794291931	38.154	325	191	4	5	319	1	325	1.71e-78	240	Proteobacteria	Gammaproteobacteria	Vibrionales	Vibrionaceae	Vibrio	Vibrio sp. 10N.222.55.C12
637289913_Rpom	2794344219	38.154	325	191	4	5	319	1	325	1.71e-78	240	Proteobacteria	Gammaproteobacteria	Vibrionales	Vibrionaceae	Vibrio	Vibrio sp. 10N.222.54.B6
637289913_Rpom	2885240536	40.367	327	182	6	7	322	5	329	1.81e-78	240	Proteobacteria	Gammaproteobacteria	Vibrionales	Vibrionaceae	Photobacterium	Photobacterium chitinilyticum BEI 247
637289913_Rpom	2506227897	39.812	319	181	6	11	319	10	327	1.88e-78	241	Proteobacteria	Gammaproteobacteria	Oceanospirillales	Oceanospirillaceae	Marinomonas	Marinomonas mediterranea MMB-1, ATCC 700492
637289913_Rpom	2684507226	39.365	315	177	5	17	319	18	330	2.41e-78	240	Proteobacteria	Gammaproteobacteria	Oceanospirillales	Oceanospirillaceae	Marinobacterium	Marinobacterium stanieri DSM 7027
637289913_Rpom	2501733439	39.577	331	183	6	9	322	2	332	2.53e-78	240	Proteobacteria	Gammaproteobacteria	Vibrionales	Vibrionaceae	Photobacterium	Photobacterium profundum 3TCK
637289913_Rpom	2794243500	38.871	319	183	4	12	319	10	327	2.74e-78	240	Proteobacteria	Gammaproteobacteria	Vibrionales	Vibrionaceae	Vibrio	Vibrio sp. 10N.261.51.A7
637289913_Rpom	2908115960	38.957	326	187	4	5	319	1	325	2.9e-78	240	Proteobacteria	Gammaproteobacteria	Vibrionales	Vibrionaceae	Vibrio	Vibrio sp. THAF190c
637289913_Rpom	2524096007	38.73	315	182	5	19	322	17	331	3.15e-78	240	Proteobacteria	Gammaproteobacteria	Oceanospirillales	Oceanospirillaceae	Oceanospirillum	Oceanospirillum beijerinckii DSM 7166
637289913_Rpom	637590112	40.303	330	181	6	7	322	5	332	3.86e-78	239	Proteobacteria	Gammaproteobacteria	Vibrionales	Vibrionaceae	Photobacterium	Photobacterium profundum SS9
637289913_Rpom	2794267357	39.241	316	182	4	16	321	1	316	4.89e-78	239	Proteobacteria	Gammaproteobacteria	Vibrionales	Vibrionaceae	Vibrio	Vibrio sp. 10N.261.52.A1
637289913_Rpom	2794252408	39.185	319	182	4	12	319	10	327	5.72e-78	239	Proteobacteria	Gammaproteobacteria	Vibrionales	Vibrionaceae	Vibrio	Vibrio sp. 10N.261.54.E10
637289913_Rpom	2710459217	39.104	335	191	5	1	322	1	335	5.78e-78	239	Proteobacteria	Alphaproteobacteria	Rhodobacterales	unclassified	unclassified	Rhodobacterales bacterium RIFCSPHIGHO2_02_FULL_62_130
637289913_Rpom	2710830575	39.104	335	191	5	1	322	1	335	5.78e-78	239	Proteobacteria	Alphaproteobacteria	Rhodobacterales	unclassified	unclassified	Rhodobacterales bacterium RIFCSPHIGHO2_12_FULL_62_75
637289913_Rpom	2920263104	40.063	317	177	6	7	312	5	319	5.81e-78	239	Proteobacteria	Alphaproteobacteria	Sneathiellales	Sneathiellaceae	Sneathiella	Sneathiella aquimaris 216LB-ZA1-12
637289913_Rpom	2843083605	39.873	316	180	4	14	319	16	331	6.24e-78	239	Proteobacteria	Alphaproteobacteria	Rhodobacterales	Rhodobacteraceae	Sinirhodobacter	Sinirhodobacter populi 07D10-4-3
637289913_Rpom	639868205	38.602	329	189	5	7	323	5	332	1.13e-77	238	Proteobacteria	Alphaproteobacteria	Hyphomicrobiales	Aurantimonadaceae	Fulvimarina	Fulvimarina pelagi HTCC2506
637289913_Rpom	2848467150	39.873	316	180	4	14	319	16	331	1.44e-77	238	Proteobacteria	Alphaproteobacteria	Rhodobacterales	Rhodobacteraceae	Sinirhodobacter	Sinirhodobacter populi D19-10-3-21
637289913_Rpom	638945367	40.125	319	181	4	13	321	10	328	1.5e-77	238	Proteobacteria	Gammaproteobacteria	Oceanospirillales	Oceanospirillaceae	Marinomonas	Marinomonas sp. MED121
637289913_Rpom	2794239892	40.461	304	171	4	26	319	21	324	1.51e-77	238	Proteobacteria	Gammaproteobacteria	Vibrionales	Vibrionaceae	Vibrio	Vibrio sp. 10N.261.55.A7
637289913_Rpom	2717205171	39.157	332	188	5	5	323	1	331	1.86e-77	238	Proteobacteria	Alphaproteobacteria	Pelagibacterales	Pelagibacteraceae	unclassified	Uncultured Pelagibacteraceae bacterium AG-461-B04
637289913_Rpom	2526090311	39.009	323	187	3	7	319	5	327	1.87e-77	238	Proteobacteria	Gammaproteobacteria	Alteromonadales	Psychromonadaceae	Psychromonas	Psychromonas aquimarina ATCC BAA-1526
637289913_Rpom	2551633388	38.82	322	187	4	10	321	7	328	1.9e-77	238	Proteobacteria	Gammaproteobacteria	Vibrionales	Vibrionaceae	Vibrio	Vibrio splendidus ZS-139
637289913_Rpom	2684387294	40.317	315	172	6	11	311	5	317	2.16e-77	238	Proteobacteria	Gammaproteobacteria	Oceanospirillales	Oceanospirillaceae	Neptunomonas	Neptunomonas antarctica DSM 22306
637289913_Rpom	2807846739	38.509	322	188	4	10	321	7	328	2.29e-77	238	Proteobacteria	Gammaproteobacteria	Vibrionales	Vibrionaceae	Vibrio	Vibrio lentus 10N.261.46.B12
637289913_Rpom	2908088759	38.272	324	190	4	10	323	7	330	2.31e-77	238	Proteobacteria	Gammaproteobacteria	Vibrionales	Vibrionaceae	Vibrio	Vibrio bathopelagicus Sal10
637289913_Rpom	2916756048	39.13	322	186	4	10	321	7	328	2.34e-77	238	Proteobacteria	Gammaproteobacteria	Vibrionales	Vibrionaceae	Vibrio	Vibrio splendidus DSM 19640
637289913_Rpom	2551650705	39.13	322	186	4	10	321	7	328	2.34e-77	238	Proteobacteria	Gammaproteobacteria	Vibrionales	Vibrionaceae	Vibrio	Vibrio splendidus FF-6
637289913_Rpom	2823212783	38.511	309	180	3	25	323	22	330	2.36e-77	238	Proteobacteria	Gammaproteobacteria	Vibrionales	Vibrionaceae	Enterovibrio	Enterovibrio norvegicus 10N.261.49.F5
637289913_Rpom	2551462472	38.511	309	180	3	25	323	22	330	2.36e-77	238	Proteobacteria	Gammaproteobacteria	Vibrionales	Vibrionaceae	Enterovibrio	Enterovibrio norvegicus 1F-211
637289913_Rpom	2551497829	38.511	309	180	3	25	323	22	330	2.36e-77	238	Proteobacteria	Gammaproteobacteria	Vibrionales	Vibrionaceae	Enterovibrio	Enterovibrio norvegicus 1F-230
637289913_Rpom	2848409341	38.511	309	180	3	25	323	22	330	2.36e-77	238	Proteobacteria	Gammaproteobacteria	Vibrionales	Vibrionaceae	Enterovibrio	Enterovibrio norvegicus 10N.261.49.E12
637289913_Rpom	2823198744	38.511	309	180	3	25	323	22	330	2.36e-77	238	Proteobacteria	Gammaproteobacteria	Vibrionales	Vibrionaceae	Enterovibrio	Enterovibrio norvegicus 10N.286.46.C3
637289913_Rpom	2823202441	38.511	309	180	3	25	323	22	330	2.36e-77	238	Proteobacteria	Gammaproteobacteria	Vibrionales	Vibrionaceae	Enterovibrio	Enterovibrio norvegicus 10N.261.45.C6
637289913_Rpom	2551505264	38.511	309	180	3	25	323	22	330	2.36e-77	238	Proteobacteria	Gammaproteobacteria	Vibrionales	Vibrionaceae	Enterovibrio	Enterovibrio norvegicus FF-85
637289913_Rpom	2823185134	38.511	309	180	3	25	323	22	330	2.36e-77	238	Proteobacteria	Gammaproteobacteria	Vibrionales	Vibrionaceae	Enterovibrio	Enterovibrio norvegicus 10N.286.48.F3
637289913_Rpom	2823222380	38.511	309	180	3	25	323	22	330	2.36e-77	238	Proteobacteria	Gammaproteobacteria	Vibrionales	Vibrionaceae	Enterovibrio	Enterovibrio norvegicus 10N.261.45.A10
637289913_Rpom	2823207391	38.511	309	180	3	25	323	22	330	2.36e-77	238	Proteobacteria	Gammaproteobacteria	Vibrionales	Vibrionaceae	Enterovibrio	Enterovibrio norvegicus 10N.261.45.B2
637289913_Rpom	2823194191	38.511	309	180	3	25	323	22	330	2.36e-77	238	Proteobacteria	Gammaproteobacteria	Vibrionales	Vibrionaceae	Enterovibrio	Enterovibrio norvegicus 10N.286.46.C4
637289913_Rpom	2890924291	39.877	326	182	5	7	319	1	325	2.54e-77	238	Proteobacteria	Alphaproteobacteria	Hyphomicrobiales	Cohaesibacteraceae	Cohaesibacter	Cohaesibacter sp. CAU 1516
637289913_Rpom	2808263973	38.509	322	188	4	10	321	7	328	2.63e-77	238	Proteobacteria	Gammaproteobacteria	Vibrionales	Vibrionaceae	Vibrio	Vibrio lentus 10N.261.46.F8
637289913_Rpom	2848241575	38.511	309	180	3	25	323	22	330	2.72e-77	237	Proteobacteria	Gammaproteobacteria	Vibrionales	Vibrionaceae	Enterovibrio	Enterovibrio norvegicus 10N.261.46.C4
637289913_Rpom	2840050709	39.557	316	181	4	14	319	16	331	2.99e-77	238	Proteobacteria	Alphaproteobacteria	Rhodobacterales	Rhodobacteraceae	Sinirhodobacter	Sinirhodobacter populi 24D10-4-9
637289913_Rpom	2772785015	38.72	328	190	4	6	322	3	330	3.11e-77	237	Proteobacteria	Gammaproteobacteria	Vibrionales	Vibrionaceae	Photobacterium	Photobacterium aquimaris DSM 23343
637289913_Rpom	2878590040	38.72	328	190	4	6	322	3	330	3.11e-77	237	Proteobacteria	Gammaproteobacteria	Vibrionales	Vibrionaceae	Photobacterium	Photobacterium aquimaris DSM 23343
637289913_Rpom	2549986557	38.82	322	187	4	10	321	7	328	3.57e-77	237	Proteobacteria	Gammaproteobacteria	Vibrionales	Vibrionaceae	Vibrio	Vibrio cyclitrophicus 1F53
637289913_Rpom	2550050732	38.82	322	187	4	10	321	7	328	3.57e-77	237	Proteobacteria	Gammaproteobacteria	Vibrionales	Vibrionaceae	Vibrio	Vibrio cyclitrophicus ZF170
637289913_Rpom	2550076722	38.82	322	187	4	10	321	7	328	3.57e-77	237	Proteobacteria	Gammaproteobacteria	Vibrionales	Vibrionaceae	Vibrio	Vibrio cyclitrophicus ZF255
637289913_Rpom	2550066920	38.82	322	187	4	10	321	7	328	3.57e-77	237	Proteobacteria	Gammaproteobacteria	Vibrionales	Vibrionaceae	Vibrio	Vibrio cyclitrophicus ZF270
637289913_Rpom	2550030205	38.82	322	187	4	10	321	7	328	3.57e-77	237	Proteobacteria	Gammaproteobacteria	Vibrionales	Vibrionaceae	Vibrio	Vibrio cyclitrophicus ZF30
637289913_Rpom	2549990055	38.82	322	187	4	10	321	7	328	3.57e-77	237	Proteobacteria	Gammaproteobacteria	Vibrionales	Vibrionaceae	Vibrio	Vibrio cyclitrophicus 1F97
637289913_Rpom	2570775195	38.82	322	187	4	10	321	7	328	3.57e-77	237	Proteobacteria	Gammaproteobacteria	Vibrionales	Vibrionaceae	Vibrio	Vibrio cyclitrophicus FF75
637289913_Rpom	2550071431	38.82	322	187	4	10	321	7	328	3.57e-77	237	Proteobacteria	Gammaproteobacteria	Vibrionales	Vibrionaceae	Vibrio	Vibrio cyclitrophicus ZF264
637289913_Rpom	2550036802	38.82	322	187	4	10	321	7	328	3.57e-77	237	Proteobacteria	Gammaproteobacteria	Vibrionales	Vibrionaceae	Vibrio	Vibrio cyclitrophicus ZF14
637289913_Rpom	2550022684	38.82	322	187	4	10	321	7	328	3.57e-77	237	Proteobacteria	Gammaproteobacteria	Vibrionales	Vibrionaceae	Vibrio	Vibrio cyclitrophicus FF274
637289913_Rpom	2550010797	38.82	322	187	4	10	321	7	328	3.57e-77	237	Proteobacteria	Gammaproteobacteria	Vibrionales	Vibrionaceae	Vibrio	Vibrio cyclitrophicus FF75
637289913_Rpom	2550062803	38.82	322	187	4	10	321	7	328	3.57e-77	237	Proteobacteria	Gammaproteobacteria	Vibrionales	Vibrionaceae	Vibrio	Vibrio cyclitrophicus ZF207
637289913_Rpom	2549997753	38.82	322	187	4	10	321	7	328	3.57e-77	237	Proteobacteria	Gammaproteobacteria	Vibrionales	Vibrionaceae	Vibrio	Vibrio cyclitrophicus 1F175
637289913_Rpom	2550044749	38.82	322	187	4	10	321	7	328	3.57e-77	237	Proteobacteria	Gammaproteobacteria	Vibrionales	Vibrionaceae	Vibrio	Vibrio cyclitrophicus ZF205
637289913_Rpom	2550057271	38.82	322	187	4	10	321	7	328	3.57e-77	237	Proteobacteria	Gammaproteobacteria	Vibrionales	Vibrionaceae	Vibrio	Vibrio cyclitrophicus ZF99
637289913_Rpom	2550046151	38.82	322	187	4	10	321	7	328	3.57e-77	237	Proteobacteria	Gammaproteobacteria	Vibrionales	Vibrionaceae	Vibrio	Vibrio cyclitrophicus ZF65
637289913_Rpom	2550040554	38.82	322	187	4	10	321	7	328	3.57e-77	237	Proteobacteria	Gammaproteobacteria	Vibrionales	Vibrionaceae	Vibrio	Vibrio cyclitrophicus ZF28
637289913_Rpom	2550003037	38.82	322	187	4	10	321	7	328	3.57e-77	237	Proteobacteria	Gammaproteobacteria	Vibrionales	Vibrionaceae	Vibrio	Vibrio cyclitrophicus 1F111
637289913_Rpom	2550025431	38.82	322	187	4	10	321	7	328	3.57e-77	237	Proteobacteria	Gammaproteobacteria	Vibrionales	Vibrionaceae	Vibrio	Vibrio cyclitrophicus FF160
637289913_Rpom	2550008428	38.82	322	187	4	10	321	7	328	3.57e-77	237	Proteobacteria	Gammaproteobacteria	Vibrionales	Vibrionaceae	Vibrio	Vibrio cyclitrophicus 1F273
637289913_Rpom	2550016922	38.82	322	187	4	10	321	7	328	3.57e-77	237	Proteobacteria	Gammaproteobacteria	Vibrionales	Vibrionaceae	Vibrio	Vibrio cyclitrophicus 1F289
637289913_Rpom	2808165489	38.509	322	188	4	10	321	7	328	4.99e-77	237	Proteobacteria	Gammaproteobacteria	Vibrionales	Vibrionaceae	Vibrio	Vibrio lentus 10N.286.49.A12
637289913_Rpom	2808004713	38.509	322	188	4	10	321	7	328	5.1e-77	237	Proteobacteria	Gammaproteobacteria	Vibrionales	Vibrionaceae	Vibrio	Vibrio lentus 10N.222.54.E4
637289913_Rpom	2808325462	38.509	322	188	4	10	321	7	328	5.1e-77	237	Proteobacteria	Gammaproteobacteria	Vibrionales	Vibrionaceae	Vibrio	Vibrio lentus 10N.261.55.E5
637289913_Rpom	2808267971	38.509	322	188	4	10	321	7	328	5.1e-77	237	Proteobacteria	Gammaproteobacteria	Vibrionales	Vibrionaceae	Vibrio	Vibrio lentus 10N.261.48.A1
637289913_Rpom	2808130283	38.509	322	188	4	10	321	7	328	5.1e-77	237	Proteobacteria	Gammaproteobacteria	Vibrionales	Vibrionaceae	Vibrio	Vibrio lentus 10N.261.48.A9
637289913_Rpom	2807842724	38.509	322	188	4	10	321	7	328	5.1e-77	237	Proteobacteria	Gammaproteobacteria	Vibrionales	Vibrionaceae	Vibrio	Vibrio lentus 10N.261.45.F8
637289913_Rpom	2908115814	38.838	327	186	5	6	321	4	327	5.39e-77	236	Proteobacteria	Gammaproteobacteria	Vibrionales	Vibrionaceae	Vibrio	Vibrio sp. THAF190c
637289913_Rpom	2840513752	39.557	316	181	4	14	319	16	331	6.32e-77	236	Proteobacteria	Alphaproteobacteria	Rhodobacterales	Rhodobacteraceae	Sinirhodobacter	Sinirhodobacter populi SK2B-1
637289913_Rpom	2808113074	38.509	322	188	4	10	321	7	328	6.82e-77	236	Proteobacteria	Gammaproteobacteria	Vibrionales	Vibrionaceae	Vibrio	Vibrio lentus 10N.261.52.C9
637289913_Rpom	2807757649	38.509	322	188	4	10	321	7	328	6.82e-77	236	Proteobacteria	Gammaproteobacteria	Vibrionales	Vibrionaceae	Vibrio	Vibrio lentus 10N.286.55.C2
637289913_Rpom	2808276110	38.509	322	188	4	10	321	7	328	6.82e-77	236	Proteobacteria	Gammaproteobacteria	Vibrionales	Vibrionaceae	Vibrio	Vibrio lentus 10N.286.45.B8
637289913_Rpom	2807748344	38.509	322	188	4	10	321	7	328	6.82e-77	236	Proteobacteria	Gammaproteobacteria	Vibrionales	Vibrionaceae	Vibrio	Vibrio lentus 10N.286.55.A2
637289913_Rpom	2808335327	38.509	322	188	4	10	321	7	328	6.82e-77	236	Proteobacteria	Gammaproteobacteria	Vibrionales	Vibrionaceae	Vibrio	Vibrio lentus 10N.286.48.A2
637289913_Rpom	2808005396	38.509	322	188	4	10	321	7	328	6.82e-77	236	Proteobacteria	Gammaproteobacteria	Vibrionales	Vibrionaceae	Vibrio	Vibrio lentus 10N.286.48.A9
637289913_Rpom	2807753469	38.509	322	188	4	10	321	7	328	6.82e-77	236	Proteobacteria	Gammaproteobacteria	Vibrionales	Vibrionaceae	Vibrio	Vibrio lentus 10N.286.55.C1
637289913_Rpom	2808145937	38.509	322	188	4	10	321	7	328	7.13e-77	236	Proteobacteria	Gammaproteobacteria	Vibrionales	Vibrionaceae	Vibrio	Vibrio lentus 10N.261.48.C11
637289913_Rpom	2808117306	38.509	322	188	4	10	321	7	328	7.13e-77	236	Proteobacteria	Gammaproteobacteria	Vibrionales	Vibrionaceae	Vibrio	Vibrio lentus 10N.261.55.A8
637289913_Rpom	2807770335	38.509	322	188	4	10	321	7	328	7.13e-77	236	Proteobacteria	Gammaproteobacteria	Vibrionales	Vibrionaceae	Vibrio	Vibrio lentus 10N.286.54.C8
637289913_Rpom	2808339644	38.509	322	188	4	10	321	7	328	7.13e-77	236	Proteobacteria	Gammaproteobacteria	Vibrionales	Vibrionaceae	Vibrio	Vibrio lentus 10N.286.55.E1
637289913_Rpom	2808075088	38.509	322	188	4	10	321	7	328	7.13e-77	236	Proteobacteria	Gammaproteobacteria	Vibrionales	Vibrionaceae	Vibrio	Vibrio lentus 10N.261.45.B10
637289913_Rpom	2808301414	38.509	322	188	4	10	321	7	328	7.13e-77	236	Proteobacteria	Gammaproteobacteria	Vibrionales	Vibrionaceae	Vibrio	Vibrio lentus 10N.261.48.C12
637289913_Rpom	2807991555	38.509	322	188	4	10	321	7	328	7.13e-77	236	Proteobacteria	Gammaproteobacteria	Vibrionales	Vibrionaceae	Vibrio	Vibrio lentus 10N.286.45.C8
637289913_Rpom	2807957505	38.509	322	188	4	10	321	7	328	7.13e-77	236	Proteobacteria	Gammaproteobacteria	Vibrionales	Vibrionaceae	Vibrio	Vibrio lentus 10N.261.55.E8
637289913_Rpom	2807820521	38.509	322	188	4	10	321	7	328	7.13e-77	236	Proteobacteria	Gammaproteobacteria	Vibrionales	Vibrionaceae	Vibrio	Vibrio lentus 10N.286.52.E10
637289913_Rpom	2808037772	38.509	322	188	4	10	321	7	328	7.13e-77	236	Proteobacteria	Gammaproteobacteria	Vibrionales	Vibrionaceae	Vibrio	Vibrio lentus 10N.261.45.F9
637289913_Rpom	2807970531	38.509	322	188	4	10	321	7	328	7.13e-77	236	Proteobacteria	Gammaproteobacteria	Vibrionales	Vibrionaceae	Vibrio	Vibrio lentus 10N.261.54.A2
637289913_Rpom	2807934062	38.509	322	188	4	10	321	7	328	7.13e-77	236	Proteobacteria	Gammaproteobacteria	Vibrionales	Vibrionaceae	Vibrio	Vibrio lentus 10N.261.51.A9
637289913_Rpom	2807779002	38.509	322	188	4	10	321	7	328	7.13e-77	236	Proteobacteria	Gammaproteobacteria	Vibrionales	Vibrionaceae	Vibrio	Vibrio lentus 10N.286.54.A6
637289913_Rpom	2807733008	38.509	322	188	4	10	321	7	328	7.13e-77	236	Proteobacteria	Gammaproteobacteria	Vibrionales	Vibrionaceae	Vibrio	Vibrio lentus 10N.286.54.F7
637289913_Rpom	2808309567	38.509	322	188	4	10	321	7	328	7.13e-77	236	Proteobacteria	Gammaproteobacteria	Vibrionales	Vibrionaceae	Vibrio	Vibrio lentus 10N.286.54.A11
637289913_Rpom	2808200271	38.509	322	188	4	10	321	7	328	7.13e-77	236	Proteobacteria	Gammaproteobacteria	Vibrionales	Vibrionaceae	Vibrio	Vibrio lentus 10N.286.54.E7
637289913_Rpom	2808026196	38.509	322	188	4	10	321	7	328	7.13e-77	236	Proteobacteria	Gammaproteobacteria	Vibrionales	Vibrionaceae	Vibrio	Vibrio lentus 10N.261.45.E12
637289913_Rpom	2807939898	38.509	322	188	4	10	321	7	328	7.13e-77	236	Proteobacteria	Gammaproteobacteria	Vibrionales	Vibrionaceae	Vibrio	Vibrio lentus 10N.261.51.F8
637289913_Rpom	2807893763	38.509	322	188	4	10	321	7	328	7.13e-77	236	Proteobacteria	Gammaproteobacteria	Vibrionales	Vibrionaceae	Vibrio	Vibrio lentus 10N.261.52.F12
637289913_Rpom	2807873234	38.509	322	188	4	10	321	7	328	7.13e-77	236	Proteobacteria	Gammaproteobacteria	Vibrionales	Vibrionaceae	Vibrio	Vibrio lentus 10N.286.54.A1
637289913_Rpom	2808258301	38.509	322	188	4	10	321	7	328	7.13e-77	236	Proteobacteria	Gammaproteobacteria	Vibrionales	Vibrionaceae	Vibrio	Vibrio lentus 10N.261.46.B5
637289913_Rpom	2808110784	38.509	322	188	4	10	321	7	328	7.13e-77	236	Proteobacteria	Gammaproteobacteria	Vibrionales	Vibrionaceae	Vibrio	Vibrio lentus 10N.286.48.A4
637289913_Rpom	2807791408	38.509	322	188	4	10	321	7	328	7.13e-77	236	Proteobacteria	Gammaproteobacteria	Vibrionales	Vibrionaceae	Vibrio	Vibrio lentus 10N.286.51.A1
637289913_Rpom	2807781202	38.509	322	188	4	10	321	7	328	7.13e-77	236	Proteobacteria	Gammaproteobacteria	Vibrionales	Vibrionaceae	Vibrio	Vibrio lentus 10N.286.54.A8
637289913_Rpom	2808343329	38.509	322	188	4	10	321	7	328	7.13e-77	236	Proteobacteria	Gammaproteobacteria	Vibrionales	Vibrionaceae	Vibrio	Vibrio lentus 10N.286.46.A10
637289913_Rpom	2808244749	38.509	322	188	4	10	321	7	328	7.13e-77	236	Proteobacteria	Gammaproteobacteria	Vibrionales	Vibrionaceae	Vibrio	Vibrio lentus 10N.261.55.C8
637289913_Rpom	2808193958	38.509	322	188	4	10	321	7	328	7.13e-77	236	Proteobacteria	Gammaproteobacteria	Vibrionales	Vibrionaceae	Vibrio	Vibrio lentus 10N.286.54.E12
637289913_Rpom	2808049286	38.509	322	188	4	10	321	7	328	7.13e-77	236	Proteobacteria	Gammaproteobacteria	Vibrionales	Vibrionaceae	Vibrio	Vibrio lentus 10N.286.46.B8
637289913_Rpom	2808019761	38.509	322	188	4	10	321	7	328	7.13e-77	236	Proteobacteria	Gammaproteobacteria	Vibrionales	Vibrionaceae	Vibrio	Vibrio lentus 10N.286.49.F11
637289913_Rpom	2807902240	38.509	322	188	4	10	321	7	328	7.13e-77	236	Proteobacteria	Gammaproteobacteria	Vibrionales	Vibrionaceae	Vibrio	Vibrio lentus 10N.261.51.C9
637289913_Rpom	2807878979	38.509	322	188	4	10	321	7	328	7.13e-77	236	Proteobacteria	Gammaproteobacteria	Vibrionales	Vibrionaceae	Vibrio	Vibrio lentus 10N.261.51.B8
637289913_Rpom	2807735039	38.509	322	188	4	10	321	7	328	7.13e-77	236	Proteobacteria	Gammaproteobacteria	Vibrionales	Vibrionaceae	Vibrio	Vibrio lentus 10N.286.54.F8
637289913_Rpom	2808281610	38.509	322	188	4	10	321	7	328	7.13e-77	236	Proteobacteria	Gammaproteobacteria	Vibrionales	Vibrionaceae	Vibrio	Vibrio lentus 10N.286.51.B9
637289913_Rpom	2808149174	38.509	322	188	4	10	321	7	328	7.13e-77	236	Proteobacteria	Gammaproteobacteria	Vibrionales	Vibrionaceae	Vibrio	Vibrio lentus 10N.261.52.C5
637289913_Rpom	2808214838	38.509	322	188	4	10	321	7	328	7.13e-77	236	Proteobacteria	Gammaproteobacteria	Vibrionales	Vibrionaceae	Vibrio	Vibrio lentus 10N.286.54.E1
637289913_Rpom	2808066883	38.509	322	188	4	10	321	7	328	7.13e-77	236	Proteobacteria	Gammaproteobacteria	Vibrionales	Vibrionaceae	Vibrio	Vibrio lentus 10N.261.45.C7
637289913_Rpom	2807985348	38.509	322	188	4	10	321	7	328	7.13e-77	236	Proteobacteria	Gammaproteobacteria	Vibrionales	Vibrionaceae	Vibrio	Vibrio lentus 10N.286.45.B9
637289913_Rpom	2807744096	38.509	322	188	4	10	321	7	328	7.13e-77	236	Proteobacteria	Gammaproteobacteria	Vibrionales	Vibrionaceae	Vibrio	Vibrio lentus 10N.286.55.A1
637289913_Rpom	2808140539	38.509	322	188	4	10	321	7	328	7.13e-77	236	Proteobacteria	Gammaproteobacteria	Vibrionales	Vibrionaceae	Vibrio	Vibrio lentus 10N.261.48.C5
637289913_Rpom	2808088650	38.509	322	188	4	10	321	7	328	7.13e-77	236	Proteobacteria	Gammaproteobacteria	Vibrionales	Vibrionaceae	Vibrio	Vibrio lentus 10N.261.52.F7
637289913_Rpom	2807951208	38.509	322	188	4	10	321	7	328	7.13e-77	236	Proteobacteria	Gammaproteobacteria	Vibrionales	Vibrionaceae	Vibrio	Vibrio lentus 10N.261.55.B3
637289913_Rpom	2807909099	38.509	322	188	4	10	321	7	328	7.13e-77	236	Proteobacteria	Gammaproteobacteria	Vibrionales	Vibrionaceae	Vibrio	Vibrio lentus 10N.286.54.F6
637289913_Rpom	2807885142	38.509	322	188	4	10	321	7	328	7.13e-77	236	Proteobacteria	Gammaproteobacteria	Vibrionales	Vibrionaceae	Vibrio	Vibrio lentus 10N.261.51.F9
637289913_Rpom	2808329570	38.509	322	188	4	10	321	7	328	7.13e-77	236	Proteobacteria	Gammaproteobacteria	Vibrionales	Vibrionaceae	Vibrio	Vibrio lentus 10N.286.49.C5
637289913_Rpom	2808045476	38.509	322	188	4	10	321	7	328	7.13e-77	236	Proteobacteria	Gammaproteobacteria	Vibrionales	Vibrionaceae	Vibrio	Vibrio lentus 10N.261.45.C3
637289913_Rpom	2807890432	38.509	322	188	4	10	321	7	328	7.13e-77	236	Proteobacteria	Gammaproteobacteria	Vibrionales	Vibrionaceae	Vibrio	Vibrio lentus 10N.261.52.C7
637289913_Rpom	2807768520	38.509	322	188	4	10	321	7	328	7.13e-77	236	Proteobacteria	Gammaproteobacteria	Vibrionales	Vibrionaceae	Vibrio	Vibrio lentus 10N.286.54.B1
637289913_Rpom	2808288868	38.509	322	188	4	10	321	7	328	7.13e-77	236	Proteobacteria	Gammaproteobacteria	Vibrionales	Vibrionaceae	Vibrio	Vibrio lentus 10N.286.52.B7
637289913_Rpom	2808198004	38.509	322	188	4	10	321	7	328	7.13e-77	236	Proteobacteria	Gammaproteobacteria	Vibrionales	Vibrionaceae	Vibrio	Vibrio lentus 10N.286.46.E8
637289913_Rpom	2808136041	38.509	322	188	4	10	321	7	328	7.13e-77	236	Proteobacteria	Gammaproteobacteria	Vibrionales	Vibrionaceae	Vibrio	Vibrio lentus 10N.261.48.B11
637289913_Rpom	2808028654	38.509	322	188	4	10	321	7	328	7.13e-77	236	Proteobacteria	Gammaproteobacteria	Vibrionales	Vibrionaceae	Vibrio	Vibrio lentus 10N.261.45.E3
637289913_Rpom	2808154368	38.509	322	188	4	10	321	7	328	7.13e-77	236	Proteobacteria	Gammaproteobacteria	Vibrionales	Vibrionaceae	Vibrio	Vibrio lentus 10N.261.52.F1
637289913_Rpom	2807933852	38.509	322	188	4	10	321	7	328	7.13e-77	236	Proteobacteria	Gammaproteobacteria	Vibrionales	Vibrionaceae	Vibrio	Vibrio lentus 10N.261.49.F8
637289913_Rpom	2807923894	38.509	322	188	4	10	321	7	328	7.13e-77	236	Proteobacteria	Gammaproteobacteria	Vibrionales	Vibrionaceae	Vibrio	Vibrio lentus 10N.286.54.B8
637289913_Rpom	2551645781	38.509	322	188	4	10	321	7	328	7.13e-77	236	Proteobacteria	Gammaproteobacteria	Vibrionales	Vibrionaceae	Vibrio	Vibrio tasmaniensis ZS-17
637289913_Rpom	2808350928	38.509	322	188	4	10	321	7	328	7.2e-77	236	Proteobacteria	Gammaproteobacteria	Vibrionales	Vibrionaceae	Vibrio	Vibrio lentus 10N.286.46.A11
637289913_Rpom	2772952447	38.509	322	188	4	10	321	7	328	7.2e-77	236	Proteobacteria	Gammaproteobacteria	Vibrionales	Vibrionaceae	Vibrio	Vibrio lentus 5F79
637289913_Rpom	2807787550	38.509	322	188	4	10	321	7	328	7.2e-77	236	Proteobacteria	Gammaproteobacteria	Vibrionales	Vibrionaceae	Vibrio	Vibrio lentus 10N.286.51.C2
637289913_Rpom	2807997635	38.509	322	188	4	10	321	7	328	7.2e-77	236	Proteobacteria	Gammaproteobacteria	Vibrionales	Vibrionaceae	Vibrio	Vibrio lentus 10N.286.45.C3
637289913_Rpom	2807968125	38.509	322	188	4	10	321	7	328	7.2e-77	236	Proteobacteria	Gammaproteobacteria	Vibrionales	Vibrionaceae	Vibrio	Vibrio lentus 10N.286.45.E9
637289913_Rpom	2807984018	38.509	322	188	4	10	321	7	328	7.2e-77	236	Proteobacteria	Gammaproteobacteria	Vibrionales	Vibrionaceae	Vibrio	Vibrio lentus 10N.286.45.E6
637289913_Rpom	638939916	38.82	322	187	4	10	321	7	328	7.94e-77	236	Proteobacteria	Gammaproteobacteria	Vibrionales	Vibrionaceae	Vibrio	Vibrio sp. MED222
637289913_Rpom	2817948053	38.82	322	187	4	10	321	7	328	7.94e-77	236	Proteobacteria	Gammaproteobacteria	Vibrionales	Vibrionaceae	Vibrio	Vibrio tasmaniensis 10N.222.48.A2
637289913_Rpom	2817987751	38.82	322	187	4	10	321	7	328	7.94e-77	236	Proteobacteria	Gammaproteobacteria	Vibrionales	Vibrionaceae	Vibrio	Vibrio tasmaniensis 10N.261.52.A6
637289913_Rpom	2817992825	38.82	322	187	4	10	321	7	328	7.94e-77	236	Proteobacteria	Gammaproteobacteria	Vibrionales	Vibrionaceae	Vibrio	Vibrio tasmaniensis 10N.261.51.E11
637289913_Rpom	2551487610	38.58	324	189	4	10	323	7	330	9.04e-77	236	Proteobacteria	Gammaproteobacteria	Vibrionales	Vibrionaceae	Vibrio	Vibrio crassostreae ZF-91
637289913_Rpom	641424499	38.08	323	189	6	11	322	8	330	9.24e-77	236	Proteobacteria	Gammaproteobacteria	Vibrionales	Vibrionaceae	Vibrio	Vibrio campbellii AND4
637289913_Rpom	639049770	37.349	332	192	5	6	322	3	333	9.79e-77	236	Proteobacteria	Gammaproteobacteria	Vibrionales	Vibrionaceae	Photobacterium	Photobacterium sp. SKA34
637289913_Rpom	2551613357	38.82	322	187	4	10	321	7	328	1.16e-76	236	Proteobacteria	Gammaproteobacteria	Vibrionales	Vibrionaceae	Vibrio	Vibrio splendidus ZF-90
637289913_Rpom	2549797105	38.82	322	187	4	10	321	7	328	1.16e-76	236	Proteobacteria	Gammaproteobacteria	Vibrionales	Vibrionaceae	Vibrio	Vibrio splendidus 12F01
637289913_Rpom	638893445	38.82	322	187	4	10	321	7	328	1.16e-76	236	Proteobacteria	Gammaproteobacteria	Vibrionales	Vibrionaceae	Vibrio	Vibrio splendidus 12B01
637289913_Rpom	2551630399	38.82	322	187	4	10	321	7	328	1.16e-76	236	Proteobacteria	Gammaproteobacteria	Vibrionales	Vibrionaceae	Vibrio	Vibrio splendidus FF-500
637289913_Rpom	2551588199	38.82	322	187	4	10	321	7	328	1.16e-76	236	Proteobacteria	Gammaproteobacteria	Vibrionales	Vibrionaceae	Vibrio	Vibrio splendidus 1F-157
637289913_Rpom	2551608904	38.82	322	187	4	10	321	7	328	1.22e-76	236	Proteobacteria	Gammaproteobacteria	Vibrionales	Vibrionaceae	Vibrio	Vibrio splendidus 5S-101
637289913_Rpom	639127275	38.591	298	173	4	26	313	24	321	1.47e-76	236	Proteobacteria	Gammaproteobacteria	Vibrionales	Vibrionaceae	Vibrio	Vibrio alginolyticus 12G01
637289913_Rpom	2772915715	37.651	332	191	5	6	322	3	333	1.57e-76	236	Proteobacteria	Gammaproteobacteria	Vibrionales	Vibrionaceae	Photobacterium	Photobacterium angustum ATCC 25915
637289913_Rpom	2871192760	37.651	332	191	5	6	322	3	333	1.57e-76	236	Proteobacteria	Gammaproteobacteria	Vibrionales	Vibrionaceae	Photobacterium	Photobacterium angustum ATCC 25915
637289913_Rpom	646409237	38.158	304	178	4	26	319	24	327	1.76e-76	235	Proteobacteria	Gammaproteobacteria	Vibrionales	Vibrionaceae	Vibrio	Vibrio antiquarius Ex25
637289913_Rpom	2545607709	38.158	304	178	4	26	319	24	327	1.76e-76	235	Proteobacteria	Gammaproteobacteria	Vibrionales	Vibrionaceae	Vibrio	Vibrio antiquarius EX25
637289913_Rpom	2551660414	38.82	322	187	4	10	321	7	328	1.93e-76	235	Proteobacteria	Gammaproteobacteria	Vibrionales	Vibrionaceae	Vibrio	Vibrio tasmaniensis 1F-187
637289913_Rpom	2551639043	38.82	322	187	4	10	321	7	328	1.93e-76	235	Proteobacteria	Gammaproteobacteria	Vibrionales	Vibrionaceae	Vibrio	Vibrio tasmaniensis 1F-155
637289913_Rpom	2807962520	38.509	322	188	4	10	321	7	328	2.03e-76	235	Proteobacteria	Gammaproteobacteria	Vibrionales	Vibrionaceae	Vibrio	Vibrio lentus 10N.286.45.C1
637289913_Rpom	2808209304	38.509	322	188	4	10	321	7	328	2.03e-76	235	Proteobacteria	Gammaproteobacteria	Vibrionales	Vibrionaceae	Vibrio	Vibrio lentus 10N.286.55.C12
637289913_Rpom	2808124334	38.509	322	188	4	10	321	7	328	2.03e-76	235	Proteobacteria	Gammaproteobacteria	Vibrionales	Vibrionaceae	Vibrio	Vibrio lentus 10N.261.52.B2
637289913_Rpom	2808034901	38.509	322	188	4	10	321	7	328	2.03e-76	235	Proteobacteria	Gammaproteobacteria	Vibrionales	Vibrionaceae	Vibrio	Vibrio lentus 10N.261.46.A1
637289913_Rpom	2807904665	38.509	322	188	4	10	321	7	328	2.03e-76	235	Proteobacteria	Gammaproteobacteria	Vibrionales	Vibrionaceae	Vibrio	Vibrio lentus 10N.286.51.F12
637289913_Rpom	2884664296	37.987	308	179	5	27	323	25	331	2.2e-76	235	Proteobacteria	Gammaproteobacteria	Oceanospirillales	Oceanospirillaceae	Marinomonas	Marinomonas sp. KMM3893
637289913_Rpom	2794309934	38.82	322	187	4	10	321	7	328	2.27e-76	235	Proteobacteria	Gammaproteobacteria	Vibrionales	Vibrionaceae	Vibrio	Vibrio sp. 10N.261.49.E11
637289913_Rpom	2794266024	38.82	322	187	4	10	321	7	328	2.27e-76	235	Proteobacteria	Gammaproteobacteria	Vibrionales	Vibrionaceae	Vibrio	Vibrio sp. 10N.261.45.E2
637289913_Rpom	2794249148	38.82	322	187	4	10	321	7	328	2.27e-76	235	Proteobacteria	Gammaproteobacteria	Vibrionales	Vibrionaceae	Vibrio	Vibrio sp. 10N.261.46.F12
637289913_Rpom	2794218274	38.82	322	187	4	10	321	7	328	2.27e-76	235	Proteobacteria	Gammaproteobacteria	Vibrionales	Vibrionaceae	Vibrio	Vibrio sp. 10N.261.45.E1
637289913_Rpom	2794283430	38.82	322	187	4	10	321	7	328	2.27e-76	235	Proteobacteria	Gammaproteobacteria	Vibrionales	Vibrionaceae	Vibrio	Vibrio sp. 10N.261.45.E11
637289913_Rpom	2794329614	38.82	322	187	4	10	321	7	328	2.27e-76	235	Proteobacteria	Gammaproteobacteria	Vibrionales	Vibrionaceae	Vibrio	Vibrio sp. 10N.261.45.A6
637289913_Rpom	2794306872	38.82	322	187	4	10	321	7	328	2.27e-76	235	Proteobacteria	Gammaproteobacteria	Vibrionales	Vibrionaceae	Vibrio	Vibrio sp. 10N.261.46.E8
637289913_Rpom	2794260294	38.82	322	187	4	10	321	7	328	2.27e-76	235	Proteobacteria	Gammaproteobacteria	Vibrionales	Vibrionaceae	Vibrio	Vibrio sp. 10N.261.45.A1
637289913_Rpom	2794336663	38.82	322	187	4	10	321	7	328	2.27e-76	235	Proteobacteria	Gammaproteobacteria	Vibrionales	Vibrionaceae	Vibrio	Vibrio sp. 10N.286.45.B6
637289913_Rpom	2817976253	38.82	322	187	4	10	321	7	328	2.85e-76	235	Proteobacteria	Gammaproteobacteria	Vibrionales	Vibrionaceae	Vibrio	Vibrio tasmaniensis 10N.222.51.A7
637289913_Rpom	2912602777	38.591	298	173	4	26	313	24	321	2.9e-76	235	Proteobacteria	Gammaproteobacteria	Vibrionales	Vibrionaceae	Vibrio	Vibrio alginolyticus K10K4
637289913_Rpom	2728162345	38.591	298	173	4	26	313	24	321	2.9e-76	235	Proteobacteria	Gammaproteobacteria	Vibrionales	Vibrionaceae	Vibrio	Vibrio alginolyticus K04M1
637289913_Rpom	2728232029	38.591	298	173	4	26	313	24	321	2.9e-76	235	Proteobacteria	Gammaproteobacteria	Vibrionales	Vibrionaceae	Vibrio	Vibrio alginolyticus K09K1
637289913_Rpom	2728172865	38.591	298	173	4	26	313	24	321	2.9e-76	235	Proteobacteria	Gammaproteobacteria	Vibrionales	Vibrionaceae	Vibrio	Vibrio alginolyticus K04M5
637289913_Rpom	2728178098	38.591	298	173	4	26	313	24	321	2.9e-76	235	Proteobacteria	Gammaproteobacteria	Vibrionales	Vibrionaceae	Vibrio	Vibrio alginolyticus K05K4
637289913_Rpom	2728157467	38.591	298	173	4	26	313	24	321	2.9e-76	235	Proteobacteria	Gammaproteobacteria	Vibrionales	Vibrionaceae	Vibrio	Vibrio alginolyticus K01M1
637289913_Rpom	2728222545	38.591	298	173	4	26	313	24	321	2.9e-76	235	Proteobacteria	Gammaproteobacteria	Vibrionales	Vibrionaceae	Vibrio	Vibrio alginolyticus K06K5
637289913_Rpom	2728244271	38.591	298	173	4	26	313	24	321	2.9e-76	235	Proteobacteria	Gammaproteobacteria	Vibrionales	Vibrionaceae	Vibrio	Vibrio alginolyticus K08M3
637289913_Rpom	2728167580	38.591	298	173	4	26	313	24	321	2.9e-76	235	Proteobacteria	Gammaproteobacteria	Vibrionales	Vibrionaceae	Vibrio	Vibrio alginolyticus K04M3
637289913_Rpom	2916715322	39.506	324	184	4	11	323	8	330	3.05e-76	235	Proteobacteria	Gammaproteobacteria	Vibrionales	Vibrionaceae	Vibrio	Vibrio sinensis BEI233
637289913_Rpom	2551562044	38.245	319	185	4	12	319	10	327	3.52e-76	234	Proteobacteria	Gammaproteobacteria	Vibrionales	Vibrionaceae	Vibrio	Vibrio splendidus 12E03
637289913_Rpom	2547487749	38.272	324	187	6	11	322	8	330	4.02e-76	234	Proteobacteria	Gammaproteobacteria	Vibrionales	Vibrionaceae	Vibrio	Vibrio campbellii DS40M4
637289913_Rpom	2581087109	38.272	324	187	6	11	322	8	330	4.02e-76	234	Proteobacteria	Gammaproteobacteria	Vibrionales	Vibrionaceae	Vibrio	Vibrio campbellii CAIM 519
637289913_Rpom	2538060683	38.272	324	187	6	11	322	8	330	4.02e-76	234	Proteobacteria	Gammaproteobacteria	Vibrionales	Vibrionaceae	Vibrio	Vibrio campbellii CAIM 519
637289913_Rpom	2794255706	38.272	324	190	4	10	323	7	330	4.02e-76	234	Proteobacteria	Gammaproteobacteria	Vibrionales	Vibrionaceae	Vibrio	Vibrio sp. 10N.261.54.E10
637289913_Rpom	2872469851	38.272	324	187	6	11	322	8	330	4.02e-76	234	Proteobacteria	Gammaproteobacteria	Vibrionales	Vibrionaceae	Vibrio	Vibrio campbellii DS40M4
637289913_Rpom	639014695	37.651	332	191	5	6	322	3	333	4.03e-76	234	Proteobacteria	Gammaproteobacteria	Vibrionales	Vibrionaceae	Photobacterium	Photobacterium angustum S14
637289913_Rpom	2742239449	40.19	316	178	5	19	323	32	347	4.47e-76	235	Proteobacteria	Gammaproteobacteria	Oceanospirillales	Oleiphilaceae	Oleiphilus	Oleiphilus sp. HI0067
637289913_Rpom	2742139092	40.19	316	178	5	19	323	32	347	4.47e-76	235	Proteobacteria	Gammaproteobacteria	Oceanospirillales	Oleiphilaceae	Oleiphilus	Oleiphilus sp. HI0009
637289913_Rpom	2742235675	40.19	316	178	5	19	323	32	347	4.47e-76	235	Proteobacteria	Gammaproteobacteria	Oceanospirillales	Oleiphilaceae	Oleiphilus	Oleiphilus sp. HI0066
637289913_Rpom	2742140713	40.19	316	178	5	19	323	32	347	4.47e-76	235	Proteobacteria	Gammaproteobacteria	Oceanospirillales	Oleiphilaceae	Oleiphilus	Oleiphilus sp. HI0009
637289913_Rpom	2653632093	40.379	317	170	6	12	312	11	324	5.37e-76	234	Proteobacteria	Gammaproteobacteria	Chromatiales	unclassified	unclassified	unclassified Chromatiales Bin 61-2
637289913_Rpom	2636411147	38.438	320	185	5	15	323	15	333	5.78e-76	234	Proteobacteria	Gammaproteobacteria	Oceanospirillales	Oleiphilaceae	Oleiphilus	Oleiphilus messinensis DSM 13489
637289913_Rpom	2728227711	38.509	322	188	4	10	321	7	328	6.47e-76	234	Proteobacteria	Gammaproteobacteria	Vibrionales	Vibrionaceae	Vibrio	Vibrio alginolyticus K08M4
637289913_Rpom	2523991264	37.5	320	187	5	3	312	5	321	7.51e-76	234	Proteobacteria	Gammaproteobacteria	Oceanospirillales	Oceanospirillaceae	Neptunomonas	Neptunomonas japonica DSM 18939
637289913_Rpom	2794243984	38.509	322	188	4	10	321	7	328	8.12e-76	234	Proteobacteria	Gammaproteobacteria	Vibrionales	Vibrionaceae	Vibrio	Vibrio sp. 10N.261.51.A7
637289913_Rpom	2794339098	38.509	322	188	4	10	321	7	328	8.12e-76	234	Proteobacteria	Gammaproteobacteria	Vibrionales	Vibrionaceae	Vibrio	Vibrio sp. 10N.222.54.F10
637289913_Rpom	2794287949	38.509	322	188	4	10	321	7	328	8.12e-76	234	Proteobacteria	Gammaproteobacteria	Vibrionales	Vibrionaceae	Vibrio	Vibrio sp. 10N.222.55.C12
637289913_Rpom	2794300979	38.509	322	188	4	10	321	7	328	8.12e-76	234	Proteobacteria	Gammaproteobacteria	Vibrionales	Vibrionaceae	Vibrio	Vibrio sp. 10N.261.52.E5
637289913_Rpom	2794314717	38.509	322	188	4	10	321	7	328	8.12e-76	234	Proteobacteria	Gammaproteobacteria	Vibrionales	Vibrionaceae	Vibrio	Vibrio sp. 10N.222.55.F9
637289913_Rpom	2794343851	38.509	322	188	4	10	321	7	328	8.12e-76	234	Proteobacteria	Gammaproteobacteria	Vibrionales	Vibrionaceae	Vibrio	Vibrio sp. 10N.222.54.B6
637289913_Rpom	2794280449	38.509	322	188	4	10	321	7	328	8.86e-76	233	Proteobacteria	Gammaproteobacteria	Vibrionales	Vibrionaceae	Vibrio	Vibrio sp. 10N.222.47.A9
637289913_Rpom	2806852868	38.71	310	175	4	27	323	32	339	9.03e-76	234	Proteobacteria	Alphaproteobacteria	Kiloniellales	unclassified	unclassified	Kiloniellales bacterium SB-MAG 32
637289913_Rpom	2599050881	39.032	310	177	4	25	323	36	344	1.08e-75	234	Proteobacteria	Alphaproteobacteria	Hyphomicrobiales	Rhizobiaceae	Sinorhizobium	Sinorhizobium meliloti DSM 23913
637289913_Rpom	2510300136	39.032	310	177	4	25	323	36	344	1.08e-75	234	Proteobacteria	Alphaproteobacteria	Hyphomicrobiales	Rhizobiaceae	Sinorhizobium	Sinorhizobium meliloti CIAM1775
637289913_Rpom	650894855	39.032	310	177	4	25	323	36	344	1.08e-75	234	Proteobacteria	Alphaproteobacteria	Hyphomicrobiales	Rhizobiaceae	Sinorhizobium	Sinorhizobium meliloti AK83
637289913_Rpom	2808239849	38.907	311	180	4	10	310	7	317	1.13e-75	233	Proteobacteria	Gammaproteobacteria	Vibrionales	Vibrionaceae	Vibrio	Vibrio lentus 10N.286.46.B11
637289913_Rpom	2794320575	38.509	322	188	4	10	321	7	328	1.24e-75	233	Proteobacteria	Gammaproteobacteria	Vibrionales	Vibrionaceae	Vibrio	Vibrio sp. 10N.286.46.E10
637289913_Rpom	2794357365	38.509	322	188	4	10	321	7	328	1.24e-75	233	Proteobacteria	Gammaproteobacteria	Vibrionales	Vibrionaceae	Vibrio	Vibrio sp. 10N.286.55.E12
637289913_Rpom	2794324653	38.509	322	188	4	10	321	7	328	1.24e-75	233	Proteobacteria	Gammaproteobacteria	Vibrionales	Vibrionaceae	Vibrio	Vibrio sp. 10N.286.55.E10
637289913_Rpom	2794273931	38.509	322	188	4	10	321	7	328	1.24e-75	233	Proteobacteria	Gammaproteobacteria	Vibrionales	Vibrionaceae	Vibrio	Vibrio sp. 10N.286.45.E10
637289913_Rpom	2794223770	38.509	322	188	4	10	321	7	328	1.24e-75	233	Proteobacteria	Gammaproteobacteria	Vibrionales	Vibrionaceae	Vibrio	Vibrio sp. 10N.286.55.C11
637289913_Rpom	2551560108	38.509	322	188	4	10	321	7	328	1.24e-75	233	Proteobacteria	Gammaproteobacteria	Vibrionales	Vibrionaceae	Vibrio	Vibrio splendidus 12E03
637289913_Rpom	2684541544	38.889	324	184	5	10	319	8	331	1.25e-75	233	Proteobacteria	Alphaproteobacteria	Rhodobacterales	Rhodobacteraceae	Gemmobacter	Gemmobacter megaterium DSM 26375
637289913_Rpom	2551623214	38.509	322	188	4	10	321	7	328	1.28e-75	233	Proteobacteria	Gammaproteobacteria	Vibrionales	Vibrionaceae	Vibrio	Vibrio splendidus 1S-124
637289913_Rpom	2882086308	37.386	329	195	5	5	322	1	329	1.66e-75	233	Proteobacteria	Gammaproteobacteria	Vibrionales	Vibrionaceae	Vibrio	Vibrio sp. qd031
637289913_Rpom	2742340116	39.873	316	179	5	19	323	32	347	2.78e-75	233	Proteobacteria	Gammaproteobacteria	Oceanospirillales	Oleiphilaceae	Oleiphilus	Oleiphilus sp. HI0125
637289913_Rpom	641554893	38.365	318	184	5	15	320	13	330	3.1e-75	232	Proteobacteria	Gammaproteobacteria	Alteromonadales	Shewanellaceae	Shewanella	Shewanella halifaxensis HAW-EB4
637289913_Rpom	2523463207	37.618	319	183	6	4	311	9	322	3.15e-75	232	Proteobacteria	Gammaproteobacteria	Oceanospirillales	Oceanospirillaceae	Oceanospirillum	Oceanospirillum maris DSM 6286
637289913_Rpom	650367996	38.318	321	182	5	5	312	1	318	3.22e-75	232	Proteobacteria	Gammaproteobacteria	Vibrionales	Vibrionaceae	Vibrio	Vibrio sinaloensis DSM 21326
637289913_Rpom	2729845848	38.154	325	189	5	7	319	1	325	3.59e-75	232	Proteobacteria	Alphaproteobacteria	Hyphomicrobiales	Cohaesibacteraceae	Cohaesibacter	Cohaesibacter gelatinilyticus DSM 18289
637289913_Rpom	2512489002	40.268	298	166	4	26	312	23	319	4.48e-75	232	Proteobacteria	Gammaproteobacteria	Vibrionales	Vibrionaceae	Vibrio	Vibrio nigripulchritudo ATCC 27043
637289913_Rpom	2769251192	38.199	322	189	4	10	321	7	328	4.48e-75	232	Proteobacteria	Gammaproteobacteria	Vibrionales	Vibrionaceae	Vibrio	Vibrio sp. ZF57
637289913_Rpom	2520649841	39.803	304	173	3	26	319	22	325	4.61e-75	232	Proteobacteria	Gammaproteobacteria	Alteromonadales	Psychromonadaceae	Psychromonas	Psychromonas ossibalaenae ATCC BAA-1528
637289913_Rpom	2790445194	37.651	332	190	5	7	324	5	333	5.01e-75	232	Proteobacteria	Alphaproteobacteria	Hyphomicrobiales	Phyllobacteriaceae	Hoeflea	Hoeflea sp. SAT27
637289913_Rpom	2790444970	37.651	332	190	5	7	324	5	333	5.01e-75	232	Proteobacteria	Alphaproteobacteria	Hyphomicrobiales	Phyllobacteriaceae	Hoeflea	Hoeflea sp. SAT27
637289913_Rpom	2520654093	39.628	323	185	3	7	319	5	327	5.75e-75	231	Proteobacteria	Gammaproteobacteria	Alteromonadales	Psychromonadaceae	Psychromonas	Psychromonas ossibalaenae ATCC BAA-1528
637289913_Rpom	2556962941	38.436	307	179	3	23	319	21	327	6.91e-75	231	Proteobacteria	Gammaproteobacteria	Oceanospirillales	Oceanospirillaceae	Marinobacterium	Marinobacterium jannaschii DSM 6295
637289913_Rpom	2774899311	37.963	324	187	6	11	322	8	329	9.38e-75	231	Proteobacteria	Gammaproteobacteria	Vibrionales	Vibrionaceae	Vibrio	Vibrio sp. PID17_43
637289913_Rpom	2551506859	38.994	318	182	6	17	322	12	329	1.03e-74	231	Proteobacteria	Gammaproteobacteria	Vibrionales	Vibrionaceae	Vibrio	Vibrio genomosp. F6 FF-238
637289913_Rpom	2794231379	36.533	323	195	3	7	319	5	327	1.21e-74	231	Proteobacteria	Gammaproteobacteria	Vibrionales	Vibrionaceae	Vibrio	Vibrio sp. 10N.286.49.B3
637289913_Rpom	2647544221	39.032	310	176	6	25	322	21	329	1.28e-74	231	Proteobacteria	Gammaproteobacteria	Vibrionales	Vibrionaceae	Photobacterium	Photobacterium gaetbulicola Gung47
637289913_Rpom	2983041052	39.032	310	176	6	25	322	21	329	1.41e-74	230	Proteobacteria	Gammaproteobacteria	Vibrionales	Vibrionaceae	Photobacterium	Photobacterium gaetbulicola AD005a
637289913_Rpom	2520646181	37.309	327	195	3	7	323	5	331	1.44e-74	231	Proteobacteria	Gammaproteobacteria	Alteromonadales	Moritellaceae	Moritella	Moritella marina ATCC 15381
637289913_Rpom	2553210848	37.309	327	195	3	7	323	5	331	1.44e-74	231	Proteobacteria	Gammaproteobacteria	Alteromonadales	Moritellaceae	Moritella	Moritella marina ATCC 15381
637289913_Rpom	2520636723	39.21	329	187	5	9	324	2	330	1.44e-74	230	Proteobacteria	Gammaproteobacteria	Oceanospirillales	Oceanospirillaceae	Amphritea	Amphritea japonica ATCC BAA-1530
637289913_Rpom	2823627091	36.28	328	194	4	7	321	9	334	1.5e-74	231	Proteobacteria	Deltaproteobacteria	unclassified	unclassified	unclassified	Deltaproteobacteria bacterium NAT106
637289913_Rpom	2684415011	38.72	328	187	5	6	320	4	330	1.58e-74	230	Proteobacteria	Alphaproteobacteria	Rhodobacterales	Rhodobacteraceae	Rhodobacter	Rhodobacter aestuarii DSM 19945
637289913_Rpom	2741000990	38.72	328	187	5	6	320	4	330	1.58e-74	230	Proteobacteria	Alphaproteobacteria	Rhodobacterales	Rhodobacteraceae	Rhodobacter	Rhodobacter aestuarii JA296
637289913_Rpom	2547280777	39.355	310	175	6	25	322	22	330	1.66e-74	230	Proteobacteria	Gammaproteobacteria	Vibrionales	Vibrionaceae	Vibrio	Vibrio rotiferianus DAT722
637289913_Rpom	2741035850	38.72	328	187	5	6	320	4	330	1.79e-74	230	Proteobacteria	Alphaproteobacteria	Rhodobacterales	Rhodobacteraceae	Rhodobacter	Rhodobacter litoris JA431
637289913_Rpom	2551494607	38.158	304	178	4	26	319	22	325	3.25e-74	229	Proteobacteria	Gammaproteobacteria	Vibrionales	Vibrionaceae	Vibrio	Vibrio genomosp. F10 ZF-129
637289913_Rpom	2815655931	38.298	329	189	4	5	321	1	327	3.36e-74	229	Proteobacteria	Gammaproteobacteria	Vibrionales	Vibrionaceae	Vibrio	Vibrio breoganii 10N.222.49.B7
637289913_Rpom	2815543631	38.298	329	189	4	5	321	1	327	3.36e-74	229	Proteobacteria	Gammaproteobacteria	Vibrionales	Vibrionaceae	Vibrio	Vibrio breoganii 10N.261.52.F8
637289913_Rpom	2815472076	38.298	329	189	4	5	321	1	327	3.36e-74	229	Proteobacteria	Gammaproteobacteria	Vibrionales	Vibrionaceae	Vibrio	Vibrio breoganii 10N.286.52.F9
637289913_Rpom	2815455059	38.298	329	189	4	5	321	1	327	3.36e-74	229	Proteobacteria	Gammaproteobacteria	Vibrionales	Vibrionaceae	Vibrio	Vibrio breoganii 10N.261.51.F2
637289913_Rpom	2815430939	38.298	329	189	4	5	321	1	327	3.36e-74	229	Proteobacteria	Gammaproteobacteria	Vibrionales	Vibrionaceae	Vibrio	Vibrio breoganii 10N.261.49.F3
637289913_Rpom	2815502494	38.298	329	189	4	5	321	1	327	3.36e-74	229	Proteobacteria	Gammaproteobacteria	Vibrionales	Vibrionaceae	Vibrio	Vibrio breoganii 10N.286.51.A7
637289913_Rpom	2551469339	38.298	329	189	4	5	321	1	327	3.36e-74	229	Proteobacteria	Gammaproteobacteria	Vibrionales	Vibrionaceae	Vibrio	Vibrio breoganii ZF-29
637289913_Rpom	2551452765	38.298	329	189	4	5	321	1	327	3.36e-74	229	Proteobacteria	Gammaproteobacteria	Vibrionales	Vibrionaceae	Vibrio	Vibrio breoganii ZF-55
637289913_Rpom	2815367904	38.298	329	189	4	5	321	1	327	3.36e-74	229	Proteobacteria	Gammaproteobacteria	Vibrionales	Vibrionaceae	Vibrio	Vibrio breoganii 10N.286.54.A10
637289913_Rpom	2815660770	38.298	329	189	4	5	321	1	327	3.36e-74	229	Proteobacteria	Gammaproteobacteria	Vibrionales	Vibrionaceae	Vibrio	Vibrio breoganii 10N.286.51.B5
637289913_Rpom	2815551840	38.298	329	189	4	5	321	1	327	3.36e-74	229	Proteobacteria	Gammaproteobacteria	Vibrionales	Vibrionaceae	Vibrio	Vibrio breoganii 10N.261.54.C7
637289913_Rpom	2815534675	38.298	329	189	4	5	321	1	327	3.36e-74	229	Proteobacteria	Gammaproteobacteria	Vibrionales	Vibrionaceae	Vibrio	Vibrio breoganii 10N.222.51.E5
637289913_Rpom	2811562337	38.298	329	189	4	5	321	1	327	3.36e-74	229	Proteobacteria	Gammaproteobacteria	Vibrionales	Vibrionaceae	Vibrio	Vibrio breoganii 1A06
637289913_Rpom	2815556800	38.298	329	189	4	5	321	1	327	3.36e-74	229	Proteobacteria	Gammaproteobacteria	Vibrionales	Vibrionaceae	Vibrio	Vibrio breoganii 10N.222.51.C2
637289913_Rpom	2815548725	38.298	329	189	4	5	321	1	327	3.36e-74	229	Proteobacteria	Gammaproteobacteria	Vibrionales	Vibrionaceae	Vibrio	Vibrio breoganii 10N.261.54.B2
637289913_Rpom	2815522344	38.298	329	189	4	5	321	1	327	3.36e-74	229	Proteobacteria	Gammaproteobacteria	Vibrionales	Vibrionaceae	Vibrio	Vibrio breoganii 10N.222.52.B2
637289913_Rpom	2551875489	38.298	329	189	4	5	321	1	327	3.36e-74	229	Proteobacteria	Gammaproteobacteria	Vibrionales	Vibrionaceae	Vibrio	Vibrio breoganii 1C10
637289913_Rpom	2815660574	38.298	329	189	4	5	321	1	327	3.36e-74	229	Proteobacteria	Gammaproteobacteria	Vibrionales	Vibrionaceae	Vibrio	Vibrio breoganii 10N.286.51.A9
637289913_Rpom	2815578686	38.298	329	189	4	5	321	1	327	3.36e-74	229	Proteobacteria	Gammaproteobacteria	Vibrionales	Vibrionaceae	Vibrio	Vibrio breoganii 10N.261.52.C1
637289913_Rpom	2815425420	38.298	329	189	4	5	321	1	327	3.36e-74	229	Proteobacteria	Gammaproteobacteria	Vibrionales	Vibrionaceae	Vibrio	Vibrio breoganii 10N.261.52.A10
637289913_Rpom	2815373365	38.298	329	189	4	5	321	1	327	3.36e-74	229	Proteobacteria	Gammaproteobacteria	Vibrionales	Vibrionaceae	Vibrio	Vibrio breoganii 10N.286.52.C12
637289913_Rpom	2815432666	38.298	329	189	4	5	321	1	327	3.36e-74	229	Proteobacteria	Gammaproteobacteria	Vibrionales	Vibrionaceae	Vibrio	Vibrio breoganii 10N.261.52.B1
637289913_Rpom	2815397740	38.298	329	189	4	5	321	1	327	3.36e-74	229	Proteobacteria	Gammaproteobacteria	Vibrionales	Vibrionaceae	Vibrio	Vibrio breoganii 10N.222.49.F8
637289913_Rpom	2813985221	38.298	329	189	4	5	321	1	327	3.36e-74	229	Proteobacteria	Gammaproteobacteria	Vibrionales	Vibrionaceae	Vibrio	Vibrio breoganii FF50
637289913_Rpom	2895344231	39.94	333	182	6	7	323	1	331	5.09e-74	229	Proteobacteria	Alphaproteobacteria	Hyphomicrobiales	Stappiaceae	Labrenzia	Labrenzia sp. CE80
637289913_Rpom	2881762567	37.237	333	195	5	6	324	3	335	5.43e-74	229	Proteobacteria	Gammaproteobacteria	Oceanospirillales	Oceanospirillaceae	Amphritea	Amphritea balenae ATCC BAA-1529
637289913_Rpom	2897846241	38.095	315	184	5	19	322	18	332	5.84e-74	229	Proteobacteria	Gammaproteobacteria	Vibrionales	Vibrionaceae	Vibrio	Vibrio sp. THAF191c
637289913_Rpom	2923063677	38.095	315	184	5	19	322	18	332	5.84e-74	229	Proteobacteria	Gammaproteobacteria	Vibrionales	Vibrionaceae	Vibrio	Vibrio sp. THAF64
637289913_Rpom	2912593247	38.095	315	184	5	19	322	18	332	5.84e-74	229	Proteobacteria	Gammaproteobacteria	Vibrionales	Vibrionaceae	Vibrio	Vibrio sp. THAF191d
637289913_Rpom	2549856609	38.585	311	179	5	25	324	22	331	6.65e-74	229	Proteobacteria	Gammaproteobacteria	Vibrionales	Vibrionaceae	Vibrio	Vibrio campbellii PEL22A
637289913_Rpom	2549858782	38.585	311	179	5	25	324	22	331	6.65e-74	229	Proteobacteria	Gammaproteobacteria	Vibrionales	Vibrionaceae	Vibrio	Vibrio campbellii PEL22A
637289913_Rpom	2771504294	38.182	330	191	4	7	323	5	334	6.66e-74	229	Proteobacteria	Alphaproteobacteria	Hyphomicrobiales	Phyllobacteriaceae	Hoeflea	Hoeflea marina DSM 16791
637289913_Rpom	2547621813	36.391	327	198	3	7	323	5	331	7.13e-74	229	Proteobacteria	Gammaproteobacteria	Alteromonadales	Moritellaceae	Moritella	Moritella dasanensis ArB 0140
637289913_Rpom	640911035	39.032	310	176	6	25	322	22	330	7.86e-74	228	Proteobacteria	Gammaproteobacteria	Vibrionales	Vibrionaceae	Vibrio	Vibrio campbellii BB120
637289913_Rpom	2916751591	39.032	310	176	6	25	322	22	330	7.86e-74	228	Proteobacteria	Gammaproteobacteria	Vibrionales	Vibrionaceae	Vibrio	Vibrio campbellii HF17
637289913_Rpom	2562520401	39.032	310	176	6	25	322	22	330	7.86e-74	228	Proteobacteria	Gammaproteobacteria	Vibrionales	Vibrionaceae	Vibrio	Vibrio campbellii BB120
637289913_Rpom	2920510508	39.458	332	185	5	7	323	1	331	1.76e-73	228	Proteobacteria	Alphaproteobacteria	Hyphomicrobiales	Stappiaceae	Roseibium	Roseibium polysiphoniae KACC 19711
637289913_Rpom	2794354139	38.73	315	181	5	7	311	9	321	1.81e-73	228	Proteobacteria	Gammaproteobacteria	Vibrionales	Vibrionaceae	Vibrio	Vibrio sp. 10N.286.49.B1
637289913_Rpom	2794346697	38.73	315	181	5	7	311	9	321	1.81e-73	228	Proteobacteria	Gammaproteobacteria	Vibrionales	Vibrionaceae	Vibrio	Vibrio sp. 10N.286.48.B7
637289913_Rpom	2794236027	38.73	315	181	5	7	311	9	321	1.81e-73	228	Proteobacteria	Gammaproteobacteria	Vibrionales	Vibrionaceae	Vibrio	Vibrio sp. 10N.286.49.C2
637289913_Rpom	2833185447	39.222	334	189	6	1	323	1	331	2.14e-73	228	Proteobacteria	Alphaproteobacteria	Hyphomicrobiales	Stappiaceae	Pannonibacter	Pannonibacter phragmitetus NCTC 13350
637289913_Rpom	2521739577	39.222	334	189	6	1	323	1	331	2.14e-73	228	Proteobacteria	Alphaproteobacteria	Hyphomicrobiales	Stappiaceae	Pannonibacter	Pannonibacter phragmitetus DSM 14782
637289913_Rpom	2921601387	36.716	335	186	7	7	320	1	330	2.17e-73	228	Proteobacteria	Gammaproteobacteria	Alteromonadales	Shewanellaceae	Shewanella	Shewanella sp. VB17
637289913_Rpom	2984126080	37.423	326	192	4	5	319	2	326	2.61e-73	227	Proteobacteria	Gammaproteobacteria	Vibrionales	Vibrionaceae	Vibrio	Vibrio sinaloensis AD032
637289913_Rpom	2984113975	37.423	326	192	4	5	319	2	326	2.61e-73	227	Proteobacteria	Gammaproteobacteria	Vibrionales	Vibrionaceae	Vibrio	Vibrio sinaloensis T47
637289913_Rpom	2737746785	55.556	189	82	2	138	324	10	198	2.72e-73	223	Proteobacteria	Alphaproteobacteria	Rhodobacterales	Roseobacteraceae	Sulfitobacter	Sulfitobacter bacterium JGI 01_I12_4000m (contamination screened)
637289913_Rpom	644824963	38.154	325	191	3	7	321	5	329	3.09e-73	227	Proteobacteria	Alphaproteobacteria	Hyphomicrobiales	Rhizobiaceae	Rhizobium	Rhizobium leguminosarum bv. trifolii WSM1325
637289913_Rpom	2884666783	36.977	311	186	4	19	319	17	327	3.09e-73	227	Proteobacteria	Gammaproteobacteria	Oceanospirillales	Oceanospirillaceae	Marinomonas	Marinomonas sp. KMM3893
637289913_Rpom	2667951725	37.908	306	181	3	27	323	50	355	3.63e-73	228	Proteobacteria	Gammaproteobacteria	Pseudomonadales	Pseudomonadaceae	Pseudomonas	Pseudomonas pohangensis DSM 17875
637289913_Rpom	2717467740	38.961	308	178	4	25	323	32	338	5.19e-73	227	Proteobacteria	Alphaproteobacteria	Pelagibacterales	Pelagibacteraceae	unclassified	Uncultured Pelagibacteraceae bacterium AG-337-G06
637289913_Rpom	2529785481	36.615	325	196	3	5	319	1	325	6.01e-73	226	Proteobacteria	Gammaproteobacteria	Vibrionales	Vibrionaceae	Vibrio	Vibrio orientalis CIP 102891
637289913_Rpom	647195159	36.615	325	196	3	5	319	1	325	6.01e-73	226	Proteobacteria	Gammaproteobacteria	Vibrionales	Vibrionaceae	Vibrio	Vibrio orientalis CIP 102891
637289913_Rpom	2753028553	39.482	309	175	5	26	323	28	335	8.34e-73	226	Proteobacteria	Alphaproteobacteria	Rhodobacterales	Roseobacteraceae	Ketogulonicigenium	Ketogulonicigenium robustum SPU_B003
637289913_Rpom	2815687942	37.994	329	190	4	5	321	1	327	9.26e-73	226	Proteobacteria	Gammaproteobacteria	Vibrionales	Vibrionaceae	Vibrio	Vibrio breoganii 10N.261.49.C1
637289913_Rpom	2815587799	37.994	329	190	4	5	321	1	327	9.26e-73	226	Proteobacteria	Gammaproteobacteria	Vibrionales	Vibrionaceae	Vibrio	Vibrio breoganii 10N.261.48.B1
637289913_Rpom	2815530513	37.994	329	190	4	5	321	1	327	9.26e-73	226	Proteobacteria	Gammaproteobacteria	Vibrionales	Vibrionaceae	Vibrio	Vibrio breoganii 10N.222.51.E4
637289913_Rpom	2815574616	37.994	329	190	4	5	321	1	327	9.26e-73	226	Proteobacteria	Gammaproteobacteria	Vibrionales	Vibrionaceae	Vibrio	Vibrio breoganii 10N.261.52.F5
637289913_Rpom	2815690481	37.994	329	190	4	5	321	1	327	9.26e-73	226	Proteobacteria	Gammaproteobacteria	Vibrionales	Vibrionaceae	Vibrio	Vibrio breoganii 10N.261.48.C6
637289913_Rpom	2815682359	37.994	329	190	4	5	321	1	327	9.26e-73	226	Proteobacteria	Gammaproteobacteria	Vibrionales	Vibrionaceae	Vibrio	Vibrio breoganii 10N.261.48.E3
637289913_Rpom	2815477342	37.994	329	190	4	5	321	1	327	9.26e-73	226	Proteobacteria	Gammaproteobacteria	Vibrionales	Vibrionaceae	Vibrio	Vibrio breoganii 10N.261.55.F5
637289913_Rpom	2815395643	37.994	329	190	4	5	321	1	327	9.26e-73	226	Proteobacteria	Gammaproteobacteria	Vibrionales	Vibrionaceae	Vibrio	Vibrio breoganii 10N.222.51.B10
637289913_Rpom	2815448199	37.994	329	190	4	5	321	1	327	9.26e-73	226	Proteobacteria	Gammaproteobacteria	Vibrionales	Vibrionaceae	Vibrio	Vibrio breoganii 10N.261.51.B7
637289913_Rpom	2815600050	37.994	329	190	4	5	321	1	327	9.26e-73	226	Proteobacteria	Gammaproteobacteria	Vibrionales	Vibrionaceae	Vibrio	Vibrio breoganii 10N.286.54.C10
637289913_Rpom	2815560355	37.994	329	190	4	5	321	1	327	9.26e-73	226	Proteobacteria	Gammaproteobacteria	Vibrionales	Vibrionaceae	Vibrio	Vibrio breoganii 10N.222.51.E3
637289913_Rpom	2815678970	37.994	329	190	4	5	321	1	327	9.26e-73	226	Proteobacteria	Gammaproteobacteria	Vibrionales	Vibrionaceae	Vibrio	Vibrio breoganii 10N.261.48.E5
637289913_Rpom	2815563865	37.994	329	190	4	5	321	1	327	9.26e-73	226	Proteobacteria	Gammaproteobacteria	Vibrionales	Vibrionaceae	Vibrio	Vibrio breoganii 10N.222.51.A12
637289913_Rpom	2815539281	37.994	329	190	4	5	321	1	327	9.26e-73	226	Proteobacteria	Gammaproteobacteria	Vibrionales	Vibrionaceae	Vibrio	Vibrio breoganii 10N.261.52.F6
637289913_Rpom	2815442959	37.994	329	190	4	5	321	1	327	9.26e-73	226	Proteobacteria	Gammaproteobacteria	Vibrionales	Vibrionaceae	Vibrio	Vibrio breoganii 10N.261.51.E6
637289913_Rpom	2815504648	37.994	329	190	4	5	321	1	327	9.26e-73	226	Proteobacteria	Gammaproteobacteria	Vibrionales	Vibrionaceae	Vibrio	Vibrio breoganii 10N.261.49.E4
637289913_Rpom	2815499819	37.994	329	190	4	5	321	1	327	9.26e-73	226	Proteobacteria	Gammaproteobacteria	Vibrionales	Vibrionaceae	Vibrio	Vibrio breoganii 10N.286.51.A6
637289913_Rpom	2815436913	37.994	329	190	4	5	321	1	327	9.26e-73	226	Proteobacteria	Gammaproteobacteria	Vibrionales	Vibrionaceae	Vibrio	Vibrio breoganii 10N.261.52.F10
637289913_Rpom	2815537454	37.994	329	190	4	5	321	1	327	9.26e-73	226	Proteobacteria	Gammaproteobacteria	Vibrionales	Vibrionaceae	Vibrio	Vibrio breoganii 10N.286.49.E9
637289913_Rpom	2815517899	37.994	329	190	4	5	321	1	327	9.26e-73	226	Proteobacteria	Gammaproteobacteria	Vibrionales	Vibrionaceae	Vibrio	Vibrio breoganii 10N.222.52.B8
637289913_Rpom	2815414254	37.994	329	190	4	5	321	1	327	9.26e-73	226	Proteobacteria	Gammaproteobacteria	Vibrionales	Vibrionaceae	Vibrio	Vibrio breoganii 10N.261.46.B7
637289913_Rpom	2815409486	37.994	329	190	4	5	321	1	327	9.26e-73	226	Proteobacteria	Gammaproteobacteria	Vibrionales	Vibrionaceae	Vibrio	Vibrio breoganii 10N.222.52.C10
637289913_Rpom	2815645544	37.994	329	190	4	5	321	1	327	9.26e-73	226	Proteobacteria	Gammaproteobacteria	Vibrionales	Vibrionaceae	Vibrio	Vibrio breoganii 10N.222.49.A5
637289913_Rpom	2815567068	37.994	329	190	4	5	321	1	327	9.26e-73	226	Proteobacteria	Gammaproteobacteria	Vibrionales	Vibrionaceae	Vibrio	Vibrio breoganii 10N.222.51.A4
637289913_Rpom	2815464974	37.994	329	190	4	5	321	1	327	9.26e-73	226	Proteobacteria	Gammaproteobacteria	Vibrionales	Vibrionaceae	Vibrio	Vibrio breoganii 10N.222.49.B11
637289913_Rpom	2815526894	37.994	329	190	4	5	321	1	327	9.26e-73	226	Proteobacteria	Gammaproteobacteria	Vibrionales	Vibrionaceae	Vibrio	Vibrio breoganii 10N.261.45.B7
637289913_Rpom	2815650730	37.994	329	190	4	5	321	1	327	9.26e-73	226	Proteobacteria	Gammaproteobacteria	Vibrionales	Vibrionaceae	Vibrio	Vibrio breoganii 10N.222.49.A8
637289913_Rpom	2815493753	37.994	329	190	4	5	321	1	327	9.26e-73	226	Proteobacteria	Gammaproteobacteria	Vibrionales	Vibrionaceae	Vibrio	Vibrio breoganii 10N.286.46.E1
637289913_Rpom	2984117056	37.117	326	193	4	5	319	2	326	1.06e-72	226	Proteobacteria	Gammaproteobacteria	Vibrionales	Vibrionaceae	Vibrio	Vibrio sinaloensis T08
637289913_Rpom	647652705	37.117	326	193	4	5	319	2	326	1.06e-72	226	Proteobacteria	Gammaproteobacteria	Vibrionales	Vibrionaceae	Vibrio	Vibrio parahaemolyticus 16
637289913_Rpom	638943069	33.956	321	202	4	9	319	2	322	1.07e-72	226	Proteobacteria	Gammaproteobacteria	Oceanospirillales	Oceanospirillaceae	Marinomonas	Marinomonas sp. MED121
637289913_Rpom	2833348616	38.922	334	190	6	1	323	1	331	1.09e-72	226	Proteobacteria	Alphaproteobacteria	Hyphomicrobiales	Stappiaceae	Pannonibacter	Pannonibacter sp. TSB10GB1
637289913_Rpom	2833131961	38.922	334	190	6	1	323	1	331	1.09e-72	226	Proteobacteria	Alphaproteobacteria	Hyphomicrobiales	Stappiaceae	Pannonibacter	Pannonibacter sp. P2PFMT1
637289913_Rpom	2833171839	38.922	334	190	6	1	323	1	331	1.09e-72	226	Proteobacteria	Alphaproteobacteria	Hyphomicrobiales	Stappiaceae	Pannonibacter	Pannonibacter sp. I15F10I1
637289913_Rpom	2833137680	38.922	334	190	6	1	323	1	331	1.09e-72	226	Proteobacteria	Alphaproteobacteria	Hyphomicrobiales	Stappiaceae	Pannonibacter	Pannonibacter sp. CS1GBFMT1
637289913_Rpom	2724220868	38.961	308	178	4	25	323	32	338	1.13e-72	226	Proteobacteria	Alphaproteobacteria	Pelagibacterales	Pelagibacteraceae	Candidatus Pelagibacter	Pelagibacter bacterium JGI 01_H21 (contamination screened)
637289913_Rpom	2717190446	38.961	308	178	4	25	323	32	338	1.13e-72	226	Proteobacteria	Alphaproteobacteria	Pelagibacterales	Pelagibacteraceae	unclassified	Uncultured Pelagibacteraceae bacterium AG-422-M16
637289913_Rpom	2630892973	37.117	326	193	4	5	319	2	326	1.15e-72	226	Proteobacteria	Gammaproteobacteria	Vibrionales	Vibrionaceae	Vibrio	Vibrio variabilis T01
637289913_Rpom	2717780185	38.11	328	190	3	7	321	6	333	1.2e-72	226	Proteobacteria	Alphaproteobacteria	unclassified	unclassified	unclassified	SAR116 cluster alphaproteobacterium AG-447-A06
637289913_Rpom	2794292095	38.387	310	178	6	25	322	22	330	1.22e-72	225	Proteobacteria	Gammaproteobacteria	Vibrionales	Vibrionaceae	Vibrio	Vibrio sp. 10N.222.52.B12
637289913_Rpom	2642639115	38.922	334	190	6	1	323	1	331	1.23e-72	226	Proteobacteria	Alphaproteobacteria	Hyphomicrobiales	Stappiaceae	Pannonibacter	Pannonibacter phragmitetus 31801
637289913_Rpom	2551597909	38.245	319	187	3	7	315	5	323	1.3e-72	226	Proteobacteria	Gammaproteobacteria	Vibrionales	Vibrionaceae	Vibrio	Vibrio rumoiensis 1S-45
637289913_Rpom	2832238024	37.578	322	185	4	12	317	9	330	1.31e-72	226	Proteobacteria	Alphaproteobacteria	Rhodobacterales	Roseobacteraceae	Donghicola	Donghicola sp. KarMa
637289913_Rpom	2815582245	37.994	329	190	4	5	321	1	327	1.32e-72	225	Proteobacteria	Gammaproteobacteria	Vibrionales	Vibrionaceae	Vibrio	Vibrio breoganii 10N.261.46.C3
637289913_Rpom	2579181655	40.26	308	173	4	26	322	26	333	1.42e-72	225	Proteobacteria	Alphaproteobacteria	Rhodobacterales	Rhodobacteraceae	Rhodobacter	Rhodobacter capsulatus Y262
637289913_Rpom	2660568107	40.26	308	173	4	26	322	26	333	1.42e-72	225	Proteobacteria	Alphaproteobacteria	Rhodobacterales	Rhodobacteraceae	Rhodobacter	Rhodobacter capsulatus Y262
637289913_Rpom	646741672	40.26	308	173	4	26	322	26	333	1.42e-72	225	Proteobacteria	Alphaproteobacteria	Rhodobacterales	Rhodobacteraceae	Rhodobacter	Rhodobacter capsulatus SB1003
637289913_Rpom	2685879882	37.578	322	185	4	12	317	10	331	1.5e-72	225	Proteobacteria	Alphaproteobacteria	Rhodobacterales	Roseobacteraceae	Donghicola	Donghicola eburneus DSM 29127
637289913_Rpom	2739786541	43.189	301	161	5	21	312	19	318	1.73e-72	225	Proteobacteria	Alphaproteobacteria	Rhodospirillales	Rhodospirillaceae	unclassified	Rhodospirillaceae bacterium JGI 02_G11 (contamination screened)
637289913_Rpom	2648555227	38.922	334	190	6	1	323	1	331	1.76e-72	225	Proteobacteria	Alphaproteobacteria	Hyphomicrobiales	Stappiaceae	Pannonibacter	Pannonibacter phragmitetus CGMCC9175
637289913_Rpom	2836778691	38.922	334	190	6	1	323	1	331	1.84e-72	225	Proteobacteria	Alphaproteobacteria	Hyphomicrobiales	Stappiaceae	Pannonibacter	Pannonibacter phragmitetus H1-4
637289913_Rpom	2894780970	38.816	304	177	3	25	319	28	331	2.16e-72	225	Proteobacteria	Alphaproteobacteria	Rhodobacterales	Rhodobacteraceae	Thioclava	Thioclava sp. BHET1
637289913_Rpom	2717177429	43.189	301	161	5	21	312	19	318	2.24e-72	225	Proteobacteria	Alphaproteobacteria	Pelagibacterales	Pelagibacteraceae	unclassified	Uncultured Pelagibacteraceae bacterium AG-349-E10
637289913_Rpom	2915621446	37.662	308	182	3	26	323	26	333	2.37e-72	225	Proteobacteria	Alphaproteobacteria	Rhodobacterales	Rhodobacteraceae	Cereibacter	Cereibacter johrii JA192
637289913_Rpom	2741025110	37.662	308	182	3	26	323	26	333	2.37e-72	225	Proteobacteria	Alphaproteobacteria	Rhodobacterales	Rhodobacteraceae	Cereibacter	Luteovulum johrii JA192
637289913_Rpom	2609622247	38.961	308	177	4	27	323	38	345	2.44e-72	225	Proteobacteria	Gammaproteobacteria	unclassified	unclassified	unclassified	Gamma Proteobacteria bacterium SCGC AD-606-E23 (contamination screened)
637289913_Rpom	2595594936	40.065	307	173	4	27	322	27	333	2.52e-72	225	Proteobacteria	Alphaproteobacteria	Rhodobacterales	Rhodobacteraceae	Rhodobacter	Rhodobacter capsulatus DSM 1710
637289913_Rpom	2654857761	40.065	307	173	4	27	322	27	333	2.52e-72	225	Proteobacteria	Alphaproteobacteria	Rhodobacterales	Rhodobacteraceae	Rhodobacter	Rhodobacter capsulatus B41
637289913_Rpom	2655036071	40.065	307	173	4	27	322	27	333	2.52e-72	225	Proteobacteria	Alphaproteobacteria	Rhodobacterales	Rhodobacteraceae	Rhodobacter	Rhodobacter capsulatus A52
637289913_Rpom	2616255602	39.222	334	189	6	1	323	1	331	2.65e-72	224	Proteobacteria	Alphaproteobacteria	Hyphomicrobiales	Stappiaceae	Pannonibacter	Pannonibacter indicus DSM 23407
637289913_Rpom	2823204689	39.597	298	166	4	26	311	21	316	2.68e-72	224	Proteobacteria	Gammaproteobacteria	Vibrionales	Vibrionaceae	Enterovibrio	Enterovibrio norvegicus 10N.261.45.C6
637289913_Rpom	2848241720	39.597	298	166	4	26	311	21	316	2.68e-72	224	Proteobacteria	Gammaproteobacteria	Vibrionales	Vibrionaceae	Enterovibrio	Enterovibrio norvegicus 10N.261.46.C4
637289913_Rpom	2551504410	39.597	298	166	4	26	311	21	316	2.68e-72	224	Proteobacteria	Gammaproteobacteria	Vibrionales	Vibrionaceae	Enterovibrio	Enterovibrio norvegicus FF-85
637289913_Rpom	2823198152	39.597	298	166	4	26	311	21	316	2.68e-72	224	Proteobacteria	Gammaproteobacteria	Vibrionales	Vibrionaceae	Enterovibrio	Enterovibrio norvegicus 10N.286.46.C3
637289913_Rpom	2848408724	39.597	298	166	4	26	311	21	316	2.68e-72	224	Proteobacteria	Gammaproteobacteria	Vibrionales	Vibrionaceae	Enterovibrio	Enterovibrio norvegicus 10N.261.49.E12
637289913_Rpom	2551498323	39.597	298	166	4	26	311	21	316	2.68e-72	224	Proteobacteria	Gammaproteobacteria	Vibrionales	Vibrionaceae	Enterovibrio	Enterovibrio norvegicus 1F-230
637289913_Rpom	2823195599	39.597	298	166	4	26	311	21	316	2.68e-72	224	Proteobacteria	Gammaproteobacteria	Vibrionales	Vibrionaceae	Enterovibrio	Enterovibrio norvegicus 10N.286.46.C4
637289913_Rpom	2703213325	40.979	327	181	5	6	321	3	328	2.69e-72	224	Proteobacteria	Alphaproteobacteria	Hyphomicrobiales	Stappiaceae	Labrenzia	Labrenzia sp. OB1
637289913_Rpom	2727577936	41.515	330	180	7	5	322	1	329	2.82e-72	224	Proteobacteria	Alphaproteobacteria	Rhodospirillales	Rhodospirillaceae	unclassified	Rhodospirillaceae bacterium JGI 01_K15 (contamination screened)
637289913_Rpom	2551463186	39.597	298	166	4	26	311	21	316	3.15e-72	224	Proteobacteria	Gammaproteobacteria	Vibrionales	Vibrionaceae	Enterovibrio	Enterovibrio norvegicus 1F-211
637289913_Rpom	2807581738	36.747	332	193	5	7	324	5	333	3.42e-72	224	Proteobacteria	Alphaproteobacteria	Hyphomicrobiales	unclassified	unclassified	Hyphomicrobiales bacterium SP77
637289913_Rpom	2753112813	39.61	308	171	6	25	320	26	330	3.53e-72	224	Proteobacteria	Alphaproteobacteria	Rhodobacterales	Rhodobacteraceae	Thioclava	Thioclava sp. SK-1
637289913_Rpom	2806932177	37.864	309	180	4	26	322	29	337	3.72e-72	224	Proteobacteria	Alphaproteobacteria	unclassified	unclassified	unclassified	Alphaproteobacteria bacterium SB-MAG 67
637289913_Rpom	2823209541	39.189	296	170	3	26	311	21	316	3.9e-72	224	Proteobacteria	Gammaproteobacteria	Vibrionales	Vibrionaceae	Enterovibrio	Enterovibrio norvegicus 10N.261.45.B2
637289913_Rpom	2823220666	39.189	296	170	3	26	311	21	316	3.9e-72	224	Proteobacteria	Gammaproteobacteria	Vibrionales	Vibrionaceae	Enterovibrio	Enterovibrio norvegicus 10N.261.45.A10
637289913_Rpom	2609621381	38.511	309	179	4	26	323	44	352	3.99e-72	225	Proteobacteria	Gammaproteobacteria	unclassified	unclassified	unclassified	Gamma Proteobacteria bacterium SCGC AD-606-C10 (contamination screened)
637289913_Rpom	2823213563	39.189	296	170	3	26	311	21	316	4.21e-72	224	Proteobacteria	Gammaproteobacteria	Vibrionales	Vibrionaceae	Enterovibrio	Enterovibrio norvegicus 10N.261.49.F5
637289913_Rpom	2984101763	36.81	326	194	4	5	319	2	326	4.28e-72	224	Proteobacteria	Gammaproteobacteria	Vibrionales	Vibrionaceae	Vibrio	Vibrio sinaloensis AD048
637289913_Rpom	2886550490	37.805	328	191	5	6	321	4	330	4.39e-72	224	Proteobacteria	Alphaproteobacteria	Rhodobacterales	Rhodobacteraceae	Pseudogemmobacter	Pseudogemmobacter bohemicus Cd-10
637289913_Rpom	2724263625	41.824	318	173	6	5	311	1	317	4.58e-72	224	Proteobacteria	Alphaproteobacteria	Rhodospirillales	Rhodospirillaceae	unclassified	Rhodospirillaceae bacterium JGI 01_I15 (contamination screened)
637289913_Rpom	2717488214	38.961	308	178	4	25	323	32	338	4.6e-72	224	Proteobacteria	Alphaproteobacteria	Pelagibacterales	Pelagibacteraceae	unclassified	Uncultured Pelagibacteraceae bacterium AG-422-B15
637289913_Rpom	2881000858	39.189	296	170	4	26	311	22	317	5.27e-72	224	Proteobacteria	Gammaproteobacteria	Vibrionales	Vibrionaceae	Vibrio	Vibrio aquaticus BEI207
637289913_Rpom	2533856609	37.309	327	191	4	7	323	6	328	5.7e-72	224	Proteobacteria	Gammaproteobacteria	Vibrionales	Vibrionaceae	Grimontia	Grimontia indica AK16
637289913_Rpom	2841535523	37.662	308	182	3	26	323	26	333	6.74e-72	224	Proteobacteria	Alphaproteobacteria	Rhodobacterales	Rhodobacteraceae	Cereibacter	Luteovulum sphaeroides HJ
637289913_Rpom	2854669235	37.662	308	182	3	26	323	26	333	6.74e-72	224	Proteobacteria	Alphaproteobacteria	Rhodobacterales	Rhodobacteraceae	Cereibacter	Cereibacter johrii CDR-SL 7Cii
637289913_Rpom	2823187617	39.262	298	167	4	26	311	21	316	7.38e-72	223	Proteobacteria	Gammaproteobacteria	Vibrionales	Vibrionaceae	Enterovibrio	Enterovibrio norvegicus 10N.286.48.F3
637289913_Rpom	2664249606	38.816	304	177	3	25	319	28	331	7.54e-72	224	Proteobacteria	Alphaproteobacteria	Rhodobacterales	Rhodobacteraceae	Thioclava	Thioclava dalianensis CGMCC 1.12325
637289913_Rpom	2586166311	38.816	304	177	3	25	319	28	331	7.54e-72	224	Proteobacteria	Alphaproteobacteria	Rhodobacterales	Rhodobacteraceae	Thioclava	Thioclava dalianensis DLFJ1-1
637289913_Rpom	2511945613	38.188	309	179	5	26	323	28	335	8.87e-72	223	Proteobacteria	Alphaproteobacteria	Rhodobacterales	Roseobacteraceae	Ketogulonicigenium	Ketogulonicigenium vulgare WSH-001
637289913_Rpom	649700921	38.188	309	179	5	26	323	28	335	8.87e-72	223	Proteobacteria	Alphaproteobacteria	Rhodobacterales	Roseobacteraceae	Ketogulonicigenium	Ketogulonicigenium vulgare Y25
637289913_Rpom	2677628208	38.188	309	179	5	26	323	28	335	8.87e-72	223	Proteobacteria	Alphaproteobacteria	Rhodobacterales	Roseobacteraceae	Ketogulonicigenium	Ketogulonicigenium vulgare Hbe602
637289913_Rpom	2666447709	37.003	327	192	4	7	323	6	328	8.97e-72	223	Proteobacteria	Gammaproteobacteria	Vibrionales	Vibrionaceae	Grimontia	Grimontia sp. AD028
637289913_Rpom	2890293126	40.446	314	174	5	19	321	18	329	9.58e-72	223	Proteobacteria	Alphaproteobacteria	Hyphomicrobiales	Stappiaceae	Roseibium	Roseibium aestuarii SYSU M00256-3
637289913_Rpom	2811862519	39.394	330	186	6	6	323	3	330	1.11e-71	223	Proteobacteria	Alphaproteobacteria	Hyphomicrobiales	Stappiaceae	Labrenzia	Labrenzia sp. SB-MAG 77
637289913_Rpom	2701396055	39.61	308	175	4	26	322	26	333	1.23e-71	223	Proteobacteria	Alphaproteobacteria	Rhodobacterales	Rhodobacteraceae	Rhodobacter	Rhodobacter capsulatus B6
637289913_Rpom	2700337434	38.438	333	182	6	6	323	7	331	1.28e-71	223	Proteobacteria	Alphaproteobacteria	Hyphomicrobiales	Stappiaceae	Roseibium	Labrenzia suaedae DSM 22153
637289913_Rpom	2512956561	38.851	296	171	3	26	311	26	321	1.44e-71	223	Proteobacteria	Alphaproteobacteria	Rhodobacterales	Rhodobacteraceae	Cereibacter	Luteovulum sphaeroides 2.4.1
637289913_Rpom	2688816095	38.851	296	171	3	26	311	26	321	1.44e-71	223	Proteobacteria	Alphaproteobacteria	Rhodobacterales	Rhodobacteraceae	Cereibacter	Luteovulum sphaeroides MBTLJ-8
637289913_Rpom	2723787456	38.851	296	171	3	26	311	26	321	1.44e-71	223	Proteobacteria	Alphaproteobacteria	Rhodobacterales	Rhodobacteraceae	Cereibacter	Luteovulum sphaeroides MBTLJ-13
637289913_Rpom	2825930838	38.851	296	171	3	26	311	26	321	1.44e-71	223	Proteobacteria	Alphaproteobacteria	Rhodobacterales	Rhodobacteraceae	Cereibacter	Luteovulum sphaeroides 2.4.1
637289913_Rpom	2825701545	38.851	296	171	3	26	311	26	321	1.44e-71	223	Proteobacteria	Alphaproteobacteria	Rhodobacterales	Rhodobacteraceae	Cereibacter	Luteovulum sphaeroides 2.4.1
637289913_Rpom	2825941933	38.851	296	171	3	26	311	26	321	1.44e-71	223	Proteobacteria	Alphaproteobacteria	Rhodobacterales	Rhodobacteraceae	Cereibacter	Luteovulum sphaeroides MBTLJ-20
637289913_Rpom	2520865779	38.851	296	171	3	26	311	26	321	1.45e-71	223	Proteobacteria	Alphaproteobacteria	Rhodobacterales	Rhodobacteraceae	Rhodobacter	Rhodobacter sp. AKP1
637289913_Rpom	2599100232	39.739	307	174	4	27	322	27	333	1.76e-71	223	Proteobacteria	Alphaproteobacteria	Rhodobacterales	Rhodobacteraceae	Rhodobacter	Rhodobacter capsulatus DSM 938
637289913_Rpom	2795824995	39.286	308	177	4	26	323	26	333	2.05e-71	223	Proteobacteria	Alphaproteobacteria	Rhodobacterales	Rhodobacteraceae	Phaeovulum	Phaeovulum veldkampii DSM 11550
637289913_Rpom	2843175050	36.28	328	198	4	7	323	8	335	2.11e-71	223	Proteobacteria	Alphaproteobacteria	Rhodobacterales	Rhodobacteraceae	Paracoccus	Paracoccus yeei CCUG 32053
637289913_Rpom	2807300051	36.28	328	198	4	7	323	8	335	2.11e-71	223	Proteobacteria	Alphaproteobacteria	Rhodobacterales	Rhodobacteraceae	Paracoccus	Paracoccus yeei TT13
637289913_Rpom	2528245333	37.092	337	188	7	6	324	6	336	2.31e-71	222	Proteobacteria	Gammaproteobacteria	unclassified	unclassified	Candidatus Thioglobus	Candidatus Thioglobus sp. AB-750A03AB-903 (unscreened)
637289913_Rpom	2551580028	37.778	315	186	4	7	311	2	316	2.45e-71	222	Proteobacteria	Gammaproteobacteria	Vibrionales	Vibrionaceae	Enterovibrio	Enterovibrio norvegicus FF-162
637289913_Rpom	2551575561	37.778	315	186	4	7	311	2	316	2.45e-71	222	Proteobacteria	Gammaproteobacteria	Vibrionales	Vibrionaceae	Enterovibrio	Enterovibrio norvegicus FF-33
637289913_Rpom	2881033052	37.5	304	180	3	26	319	22	325	2.47e-71	222	Proteobacteria	Gammaproteobacteria	Vibrionales	Vibrionaceae	Vibrio	Vibrio ouci BEI176
637289913_Rpom	2884516519	40.179	336	175	8	6	323	3	330	2.51e-71	222	Proteobacteria	Alphaproteobacteria	Hyphomicrobiales	Stappiaceae	Labrenzia	Labrenzia sp. THAF187b
637289913_Rpom	2884541979	40.179	336	175	8	6	323	3	330	2.51e-71	222	Proteobacteria	Alphaproteobacteria	Hyphomicrobiales	Stappiaceae	Labrenzia	Labrenzia sp. THAF191b
637289913_Rpom	2884535521	40.179	336	175	8	6	323	3	330	2.51e-71	222	Proteobacteria	Alphaproteobacteria	Hyphomicrobiales	Stappiaceae	Labrenzia	Labrenzia sp. THAF191a
637289913_Rpom	643622293	38.851	296	171	3	26	311	26	321	2.8e-71	222	Proteobacteria	Alphaproteobacteria	Rhodobacterales	Rhodobacteraceae	Cereibacter	Cereibacter sphaeroides KD131
637289913_Rpom	2835782309	38.272	324	187	3	5	315	4	327	3.04e-71	222	Proteobacteria	Alphaproteobacteria	Rhodobacterales	Roseobacteraceae	Phaeobacter	Phaeobacter sp. CNT1-3
637289913_Rpom	2236671538	38.182	330	190	4	7	322	6	335	3.27e-71	222	Proteobacteria	Alphaproteobacteria	unclassified	unclassified	unclassified	alpha proteobacterium SCGC AAA536-B06 (unscreened)
637289913_Rpom	2717176717	40.81	321	178	6	1	312	1	318	3.36e-71	222	Proteobacteria	Alphaproteobacteria	Pelagibacterales	Pelagibacteraceae	unclassified	Uncultured Pelagibacteraceae bacterium AG-349-C15
637289913_Rpom	2887618483	36.977	311	178	4	26	324	29	333	4.01e-71	222	Proteobacteria	Alphaproteobacteria	Hyphomicrobiales	Rhodobiaceae	Rhodobium	Rhodobium orientis DSM 11290
637289913_Rpom	2838105663	36.977	311	178	4	26	324	29	333	4.01e-71	222	Proteobacteria	Alphaproteobacteria	Hyphomicrobiales	Rhodobiaceae	Rhodobium	Rhodobium orientis DSM 11290
637289913_Rpom	2728182448	40.181	331	182	6	6	323	3	330	4.08e-71	221	Proteobacteria	Alphaproteobacteria	Hyphomicrobiales	Stappiaceae	Roseibium	Roseibium denhamense DSM 15949
637289913_Rpom	2512362219	38.623	334	191	6	1	323	1	331	4.44e-71	221	Proteobacteria	Alphaproteobacteria	Rhodobacterales	Rhodobacteraceae	Polymorphum	Polymorphum gilvum SL003B-26A1
637289913_Rpom	2811501184	40.179	336	175	8	6	323	3	330	4.7e-71	221	Proteobacteria	Alphaproteobacteria	Hyphomicrobiales	Stappiaceae	Roseibium	Roseibium aggregatum LZB033
637289913_Rpom	2553531808	37.46	315	187	4	7	311	2	316	4.83e-71	221	Proteobacteria	Gammaproteobacteria	Vibrionales	Vibrionaceae	Enterovibrio	Enterovibrio norvegicus FF-454
637289913_Rpom	2807584158	36.747	332	193	5	7	324	5	333	5.02e-71	221	Proteobacteria	Alphaproteobacteria	Hyphomicrobiales	unclassified	unclassified	Hyphomicrobiales bacterium SP168
637289913_Rpom	2807588247	36.747	332	193	5	7	324	5	333	5.02e-71	221	Proteobacteria	Alphaproteobacteria	Hyphomicrobiales	unclassified	unclassified	Hyphomicrobiales bacterium SAT53
637289913_Rpom	2715042758	38.272	324	187	3	5	315	4	327	5.99e-71	221	Proteobacteria	Alphaproteobacteria	Rhodobacterales	Roseobacteraceae	Thalassobius	Thalassobius mediterraneus CECT 5383
637289913_Rpom	2684379161	38.272	324	187	3	5	315	4	327	5.99e-71	221	Proteobacteria	Alphaproteobacteria	Rhodobacterales	Roseobacteraceae	Thalassobius	Thalassobius mediterraneus DSM 16398
637289913_Rpom	2854684880	38.514	296	172	3	26	311	26	321	6.03e-71	221	Proteobacteria	Alphaproteobacteria	Rhodobacterales	Rhodobacteraceae	Cereibacter	Luteovulum sphaeroides SCJ
637289913_Rpom	2547620249	37.54	309	183	4	25	323	27	335	8.11e-71	221	Proteobacteria	Gammaproteobacteria	Alteromonadales	Moritellaceae	Moritella	Moritella dasanensis ArB 0140
637289913_Rpom	2895291504	35.913	323	195	5	9	319	4	326	9.28e-71	221	Proteobacteria	Gammaproteobacteria	Oceanospirillales	Oceanospirillaceae	Marinomonas	Marinomonas sp. IMCC4694
637289913_Rpom	2719167333	40.179	336	175	8	6	323	3	330	9.58e-71	221	Proteobacteria	Alphaproteobacteria	Hyphomicrobiales	Stappiaceae	Labrenzia	Labrenzia sp. CP4
637289913_Rpom	2501725791	36.57	309	186	3	25	323	23	331	9.66e-71	221	Proteobacteria	Gammaproteobacteria	Alteromonadales	Moritellaceae	Moritella	Moritella sp. PE36
637289913_Rpom	639940057	40.597	335	175	8	6	323	3	330	1.02e-70	221	Proteobacteria	Alphaproteobacteria	Hyphomicrobiales	Stappiaceae	Roseibium	Roseibium aggregatum IAM 12614
637289913_Rpom	2740540000	38.037	326	190	4	6	319	4	329	1.05e-70	221	Proteobacteria	Alphaproteobacteria	Rhodobacterales	Rhodobacteraceae	Rhodobacter	Rhodobacter maris JA276
637289913_Rpom	2597124661	40.575	313	165	5	26	323	24	330	1.15e-70	220	Proteobacteria	Alphaproteobacteria	Hyphomicrobiales	Stappiaceae	Roseibium	Roseibium hamelinense ATCC BAA-252
637289913_Rpom	2841597051	53.234	201	92	2	106	305	4	203	1.24e-70	216	Proteobacteria	Alphaproteobacteria	Rhodobacterales	Rhodobacteraceae	Paracoccus	Paracoccus liaowanqingii 2251
637289913_Rpom	2717190924	40.26	308	174	5	25	323	47	353	1.26e-70	221	Proteobacteria	Alphaproteobacteria	Pelagibacterales	Pelagibacteraceae	unclassified	Uncultured Pelagibacteraceae bacterium AG-422-N09
637289913_Rpom	2847281701	38.514	296	172	3	26	311	26	321	1.43e-70	220	Proteobacteria	Alphaproteobacteria	Rhodobacterales	Rhodobacteraceae	Cereibacter	Luteovulum sphaeroides AB27
637289913_Rpom	651576203	38.514	296	172	3	26	311	26	321	1.43e-70	220	Proteobacteria	Alphaproteobacteria	Rhodobacterales	Rhodobacteraceae	Cereibacter	Cereibacter sphaeroides WS8N
637289913_Rpom	2843884732	38.514	296	172	3	26	311	26	321	1.43e-70	220	Proteobacteria	Alphaproteobacteria	Rhodobacterales	Rhodobacteraceae	Cereibacter	Luteovulum sphaeroides AB24
637289913_Rpom	2847277994	38.514	296	172	3	26	311	26	321	1.43e-70	220	Proteobacteria	Alphaproteobacteria	Rhodobacterales	Rhodobacteraceae	Cereibacter	Luteovulum sphaeroides AB25
637289913_Rpom	2843875030	38.514	296	172	3	26	311	26	321	1.43e-70	220	Proteobacteria	Alphaproteobacteria	Rhodobacterales	Rhodobacteraceae	Cereibacter	Luteovulum sphaeroides AB29
637289913_Rpom	2834869071	38.514	296	172	3	26	311	26	321	1.43e-70	220	Proteobacteria	Alphaproteobacteria	Rhodobacterales	Rhodobacteraceae	Cereibacter	Luteovulum sphaeroides FY
637289913_Rpom	640114391	38.514	296	172	3	26	311	26	321	1.43e-70	220	Proteobacteria	Alphaproteobacteria	Rhodobacterales	Rhodobacteraceae	Cereibacter	Cereibacter sphaeroides ATCC 17029
637289913_Rpom	2731864449	40.12	334	174	6	6	321	3	328	1.73e-70	220	Proteobacteria	Alphaproteobacteria	Hyphomicrobiales	Stappiaceae	Roseibium	Roseibium marinum DSM 17023
637289913_Rpom	2553212055	37.7	313	184	5	21	322	23	335	1.88e-70	220	Proteobacteria	Gammaproteobacteria	Alteromonadales	Moritellaceae	Moritella	Moritella marina ATCC 15381
637289913_Rpom	2520645405	37.7	313	184	5	21	322	23	335	1.88e-70	220	Proteobacteria	Gammaproteobacteria	Alteromonadales	Moritellaceae	Moritella	Moritella marina ATCC 15381
637289913_Rpom	2846227550	39.744	312	174	5	20	319	22	331	1.98e-70	220	Proteobacteria	Alphaproteobacteria	Rhodobacterales	Rhodobacteraceae	Thioclava	Thioclava sp. F36-7
637289913_Rpom	2790615257	39.744	312	174	5	20	319	22	331	2.19e-70	220	Proteobacteria	Alphaproteobacteria	Rhodobacterales	Rhodobacteraceae	Thioclava	Thioclava sp. NAT82
637289913_Rpom	2615960443	39.744	312	174	5	20	319	22	331	2.19e-70	220	Proteobacteria	Alphaproteobacteria	Rhodobacterales	Rhodobacteraceae	Thioclava	Thioclava sp. ES.032
637289913_Rpom	2846233192	39.744	312	174	5	20	319	22	331	2.44e-70	220	Proteobacteria	Alphaproteobacteria	Rhodobacterales	Rhodobacteraceae	Thioclava	Thioclava sediminum TAW-CT134
637289913_Rpom	2615922735	39.744	312	174	5	20	319	22	331	2.44e-70	220	Proteobacteria	Alphaproteobacteria	Rhodobacterales	Rhodobacteraceae	Thioclava	Thioclava sp. ES.031
637289913_Rpom	2846223063	39.744	312	174	5	20	319	22	331	2.44e-70	220	Proteobacteria	Alphaproteobacteria	Rhodobacterales	Rhodobacteraceae	Thioclava	Thioclava sp. DLFJ4-1
637289913_Rpom	2895315303	40	335	177	8	6	323	3	330	2.56e-70	219	Proteobacteria	Alphaproteobacteria	Hyphomicrobiales	Stappiaceae	Labrenzia	Labrenzia sp. PO1
637289913_Rpom	2742399562	40	335	177	8	6	323	3	330	2.56e-70	219	Proteobacteria	Alphaproteobacteria	Hyphomicrobiales	Stappiaceae	Labrenzia	Labrenzia sp. C1B10
637289913_Rpom	2889164069	40	335	177	8	6	323	3	330	2.56e-70	219	Proteobacteria	Alphaproteobacteria	Hyphomicrobiales	Stappiaceae	Labrenzia	Labrenzia sp. R5_0
637289913_Rpom	2742420762	40	335	177	8	6	323	3	330	2.56e-70	219	Proteobacteria	Alphaproteobacteria	Hyphomicrobiales	Stappiaceae	Labrenzia	Labrenzia sp. C1B70
637289913_Rpom	2884553941	40.12	334	174	8	6	321	3	328	2.91e-70	219	Proteobacteria	Alphaproteobacteria	Hyphomicrobiales	Stappiaceae	Labrenzia	Labrenzia sp. THAF82
637289913_Rpom	2586204644	39.542	306	171	5	26	319	28	331	2.93e-70	219	Proteobacteria	Alphaproteobacteria	Rhodobacterales	Rhodobacteraceae	Thioclava	Thioclava pacifica DSM 10166
637289913_Rpom	2771343317	39.355	310	172	5	27	323	28	334	3.2e-70	219	Proteobacteria	Alphaproteobacteria	Rhodobacterales	Rhodobacteraceae	Rhodobacter	Rhodobacter sp. 140A
637289913_Rpom	2895346564	41.317	334	170	8	6	321	3	328	3.39e-70	219	Proteobacteria	Alphaproteobacteria	Hyphomicrobiales	Stappiaceae	Labrenzia	Labrenzia sp. 011
637289913_Rpom	2884180775	37.658	316	186	4	7	311	13	328	3.53e-70	219	Proteobacteria	Alphaproteobacteria	Rhodobacterales	Rhodobacteraceae	Falsigemmobacter	Falsigemmobacter faecalis YIM 102744-1
637289913_Rpom	2776031383	37.5	328	192	6	9	323	2	329	3.55e-70	219	Proteobacteria	Alphaproteobacteria	Rhodobacterales	Rhodobacteraceae	unclassified	Rhodobacteraceae bacterium QY30
637289913_Rpom	2717763637	37.651	332	189	5	7	322	6	335	3.79e-70	219	Proteobacteria	Alphaproteobacteria	unclassified	unclassified	unclassified	SAR116 cluster alphaproteobacterium AG-325-I21
637289913_Rpom	2556957624	37.838	296	174	4	26	311	21	316	3.88e-70	219	Proteobacteria	Gammaproteobacteria	Vibrionales	Vibrionaceae	Enterovibrio	Enterovibrio calviensis DSM 14347
637289913_Rpom	2711903216	39.881	336	176	8	6	323	3	330	4.2e-70	219	Proteobacteria	Alphaproteobacteria	Hyphomicrobiales	Stappiaceae	Roseibium	Roseibium album CECT 7551
637289913_Rpom	2684526707	38.176	296	173	3	26	311	26	321	4.84e-70	219	Proteobacteria	Alphaproteobacteria	Rhodobacterales	Rhodobacteraceae	Cereibacter	Luteovulum sphaeroides megalophilum DSM 18937
637289913_Rpom	2843010135	39.414	307	172	5	25	319	27	331	6.09e-70	219	Proteobacteria	Alphaproteobacteria	Rhodobacterales	Rhodobacteraceae	Thioclava	Thioclava sp. L04-15
637289913_Rpom	2724221448	37.273	330	193	4	6	321	3	332	7.5e-70	218	Proteobacteria	Alphaproteobacteria	Rhodobacterales	Rhodobacteraceae	unclassified	Rhodobacteraceae bacterium JGI 02_G21 (contamination screened)
637289913_Rpom	2982373191	38.535	314	180	3	15	315	14	327	7.72e-70	218	Proteobacteria	Alphaproteobacteria	Rhodobacterales	Roseobacteraceae	Thalassobius	Thalassobius sp. Cn5-15
637289913_Rpom	2621319127	37.725	334	188	6	9	323	2	334	7.75e-70	218	Proteobacteria	Alphaproteobacteria	Hyphomicrobiales	Aurantimonadaceae	Martelella	Martelella endophytica YC6887
637289913_Rpom	2835249865	39.414	307	172	5	25	319	27	331	8.69e-70	218	Proteobacteria	Alphaproteobacteria	Rhodobacterales	Rhodobacteraceae	Thioclava	Thioclava marina 11.10-0-13
637289913_Rpom	2891682024	38.788	330	188	6	6	323	3	330	8.84e-70	218	Proteobacteria	Alphaproteobacteria	Hyphomicrobiales	Stappiaceae	Stappia	Stappia sp. BW2
637289913_Rpom	2841938075	39.423	312	175	5	20	319	22	331	9.08e-70	218	Proteobacteria	Alphaproteobacteria	Rhodobacterales	Rhodobacteraceae	Thioclava	Thioclava sp. DLFJ5-1
637289913_Rpom	2831643626	37.309	327	186	6	5	319	10	329	9.34e-70	218	Proteobacteria	Alphaproteobacteria	Rhodobacterales	Rhodobacteraceae	Xinfangfangia	Xinfangfangia humi CIP 111625
637289913_Rpom	2881436434	38.835	309	176	5	26	323	25	331	1.01e-69	218	Proteobacteria	Alphaproteobacteria	Rhodobacterales	Rhodobacteraceae	Paracoccus	Paracoccus sediminilitoris DSL-16
637289913_Rpom	2817748381	37.309	327	192	3	10	323	7	333	1.2e-69	218	Proteobacteria	Alphaproteobacteria	Rhodobacterales	Rhodobacteraceae	unclassified	Rhodobacteraceae bacterium NAT185
637289913_Rpom	2525935879	38.462	299	174	3	25	313	25	323	1.24e-69	218	Proteobacteria	Gammaproteobacteria	Vibrionales	Vibrionaceae	Vibrio	Vibrio litoralis DSM 17657
637289913_Rpom	2741029165	38.344	326	189	4	10	323	8	333	1.33e-69	218	Proteobacteria	Alphaproteobacteria	Rhodobacterales	Rhodobacteraceae	Phaeovulum	Phaeovulum vinaykumarii JA123
637289913_Rpom	2684406633	38.344	326	189	4	10	323	8	333	1.33e-69	218	Proteobacteria	Alphaproteobacteria	Rhodobacterales	Rhodobacteraceae	Phaeovulum	Phaeovulum vinaykumarii DSM 18714
637289913_Rpom	2891541601	38.851	296	169	5	27	311	34	328	1.46e-69	218	Proteobacteria	Alphaproteobacteria	Rhodobacterales	Rhodobacteraceae	Gemmobacter	Gemmobacter intermedius 119/4
637289913_Rpom	2526087711	37.003	327	182	7	3	313	2	320	1.58e-69	218	Proteobacteria	Alphaproteobacteria	Rhodobacterales	Rhodobacteraceae	Paracoccus	Paracoccus zeaxanthinifaciens ATCC 21588
637289913_Rpom	2792251452	39.286	308	176	4	26	323	25	331	1.98e-69	217	Proteobacteria	Alphaproteobacteria	Rhodobacterales	Rhodobacteraceae	Pseudothioclava	Pseudothioclava arenosa CAU 1312
637289913_Rpom	2894761849	39.423	312	175	5	20	319	22	331	2.13e-69	217	Proteobacteria	Alphaproteobacteria	Rhodobacterales	Rhodobacteraceae	Thioclava	Thioclava sp. JE_KL1
637289913_Rpom	2523724091	36.393	305	177	5	27	316	20	322	2.5e-69	217	Proteobacteria	Gammaproteobacteria	Alteromonadales	Alteromonadaceae	Aliagarivorans	Aliagarivorans marinus DSM 23064
637289913_Rpom	2898798096	36.364	330	193	5	5	323	10	333	2.55e-69	217	Proteobacteria	Alphaproteobacteria	Rhodobacterales	Rhodobacteraceae	Rhodobacter	Rhodobacter sp. SGA-6-6
637289913_Rpom	2814107970	40	335	177	8	6	323	3	330	2.57e-69	217	Proteobacteria	Alphaproteobacteria	Hyphomicrobiales	Stappiaceae	Labrenzia	Labrenzia alba VG12
637289913_Rpom	2840410738	39.103	312	176	5	20	319	22	331	2.67e-69	217	Proteobacteria	Alphaproteobacteria	Rhodobacterales	Rhodobacteraceae	Thioclava	Thioclava sp. F36-6
637289913_Rpom	2846215068	39.103	312	176	5	20	319	22	331	2.67e-69	217	Proteobacteria	Alphaproteobacteria	Rhodobacterales	Rhodobacteraceae	Thioclava	Thioclava sp. F28-4
637289913_Rpom	2806813552	37.134	307	182	3	26	321	31	337	2.81e-69	217	Proteobacteria	Alphaproteobacteria	unclassified	unclassified	unclassified	Alphaproteobacteria bacterium SB-MAG 13
637289913_Rpom	2525707853	36.393	305	177	5	27	316	20	322	3.17e-69	216	Proteobacteria	Gammaproteobacteria	Alteromonadales	Alteromonadaceae	Aliagarivorans	Aliagarivorans taiwanensis DSM 22990
637289913_Rpom	2681873709	36.826	334	198	6	1	323	1	332	3.24e-69	217	Proteobacteria	Alphaproteobacteria	Rhodobacterales	Rhodobacteraceae	Paracoccus	Paracoccus thiocyanatus ATCC 700171
637289913_Rpom	2855047321	35.671	328	200	4	7	323	8	335	3.54e-69	217	Proteobacteria	Alphaproteobacteria	Rhodobacterales	Rhodobacteraceae	Paracoccus	Paracoccus yeei G1212
637289913_Rpom	2558685243	35.671	328	200	4	7	323	8	335	3.54e-69	217	Proteobacteria	Alphaproteobacteria	Rhodobacterales	Rhodobacteraceae	Paracoccus	Paracoccus yeei ATCC BAA-599
637289913_Rpom	2731939527	37.217	309	181	3	26	321	24	332	3.58e-69	217	Proteobacteria	Alphaproteobacteria	Rhodobacterales	Roseobacteraceae	Donghicola	Donghicola tyrosinivorans DSM 100212
637289913_Rpom	2548750903	36	325	197	4	10	323	8	332	4.02e-69	216	Proteobacteria	Alphaproteobacteria	Rhodobacterales	Rhodobacteraceae	Paracoccus	Paracoccus aminophilus JCM 7686
637289913_Rpom	2770177989	35.758	330	199	5	6	323	4	332	5.38e-69	216	Proteobacteria	Alphaproteobacteria	Rhodobacterales	Rhodobacteraceae	Gemmobacter	Gemmobacter sp. 24YEA27
637289913_Rpom	2504109792	40.895	313	168	9	11	311	28	335	6.44e-69	216	Proteobacteria	Alphaproteobacteria	Pelagibacterales	Pelagibacteraceae	unclassified	alpha proteobacterium sp. HIMB59
637289913_Rpom	2774612075	40.895	313	168	9	11	311	28	335	6.44e-69	216	Proteobacteria	Alphaproteobacteria	Pelagibacterales	Pelagibacteraceae	unclassified	Alphaproteobacterium sp. HIMB59
637289913_Rpom	2755140194	39.329	328	185	6	6	321	3	328	6.72e-69	216	Proteobacteria	Alphaproteobacteria	Hyphomicrobiales	Stappiaceae	Labrenzia	Labrenzia sp. PT13C1
637289913_Rpom	2846230879	38.782	312	177	5	20	319	22	331	7.19e-69	216	Proteobacteria	Alphaproteobacteria	Rhodobacterales	Rhodobacteraceae	Thioclava	Thioclava sp. F42-5
637289913_Rpom	2894811720	38.782	312	177	5	20	319	22	331	7.19e-69	216	Proteobacteria	Alphaproteobacteria	Rhodobacterales	Rhodobacteraceae	Thioclava	Thioclava sp. NG1
637289913_Rpom	2843016631	38.782	312	177	5	20	319	22	331	7.19e-69	216	Proteobacteria	Alphaproteobacteria	Rhodobacterales	Rhodobacteraceae	Thioclava	Thioclava sp. F1Mire-8
637289913_Rpom	2837455185	38.782	312	177	5	20	319	22	331	7.19e-69	216	Proteobacteria	Alphaproteobacteria	Rhodobacterales	Rhodobacteraceae	Thioclava	Thioclava sp. F34-6
637289913_Rpom	2753123177	38.782	312	177	5	20	319	22	331	7.19e-69	216	Proteobacteria	Alphaproteobacteria	Rhodobacterales	Rhodobacteraceae	Thioclava	Thioclava nitratireducens 25B10_4
637289913_Rpom	2846188361	38.782	312	177	5	20	319	22	331	7.19e-69	216	Proteobacteria	Alphaproteobacteria	Rhodobacterales	Rhodobacteraceae	Thioclava	Thioclava sp. IC9
637289913_Rpom	2840410137	38.782	312	177	5	20	319	22	331	7.19e-69	216	Proteobacteria	Alphaproteobacteria	Rhodobacterales	Rhodobacteraceae	Thioclava	Thioclava sp. JM3
637289913_Rpom	2909982536	35.099	302	186	4	29	322	28	327	7.4e-69	216	Proteobacteria	Gammaproteobacteria	Oceanospirillales	Zooshikellaceae	Spartinivicinus	Spartinivicinus ruber S2-4-1H
637289913_Rpom	2835253638	38.782	312	177	5	20	319	22	331	8.46e-69	216	Proteobacteria	Alphaproteobacteria	Rhodobacterales	Rhodobacteraceae	Thioclava	Thioclava electrotropha Elox9
637289913_Rpom	2627119185	38.782	312	177	5	20	319	22	331	8.46e-69	216	Proteobacteria	Alphaproteobacteria	Rhodobacterales	Rhodobacteraceae	Thioclava	Thioclava electrotrophica elox9
637289913_Rpom	2858307029	37.38	313	175	5	26	323	25	331	9.35e-69	216	Proteobacteria	Alphaproteobacteria	Rhodobacterales	Rhodobacteraceae	Paracoccus	Paracoccus indicus IO390502
637289913_Rpom	2790671819	36.593	317	187	4	10	312	8	324	1.03e-68	216	Proteobacteria	Alphaproteobacteria	Rhodobacterales	Rhodobacteraceae	Rhodovulum	Rhodovulum sp. SAT37
637289913_Rpom	2617671175	37.87	338	186	6	6	323	3	336	1.32e-68	215	Proteobacteria	Alphaproteobacteria	Rhodobacterales	Rhodobacteraceae	Aliiroseovarius	Aliiroseovarius halocynthiae DSM 27840
637289913_Rpom	2889167641	39.329	328	185	6	6	321	3	328	1.4e-68	215	Proteobacteria	Alphaproteobacteria	Hyphomicrobiales	Stappiaceae	Labrenzia	Labrenzia sp. R4_2
637289913_Rpom	2889172790	39.329	328	185	6	6	321	3	328	1.4e-68	215	Proteobacteria	Alphaproteobacteria	Hyphomicrobiales	Stappiaceae	Labrenzia	Labrenzia sp. R4_1
637289913_Rpom	2884510097	40.12	334	174	6	6	321	3	328	1.44e-68	215	Proteobacteria	Alphaproteobacteria	Hyphomicrobiales	Stappiaceae	Labrenzia	Labrenzia sp. PHM005
637289913_Rpom	2737461789	36.795	337	189	7	6	324	6	336	1.48e-68	215	Proteobacteria	Gammaproteobacteria	unclassified	unclassified	unclassified	SUP05 cluster gammaproteobacterium SCGC AG-485_L02 (contamination screened)
637289913_Rpom	2890912730	39.024	328	179	5	1	311	1	324	1.68e-68	215	Proteobacteria	Alphaproteobacteria	Rhodobacterales	Rhodobacteraceae	Aliiroseovarius	Aliiroseovarius sp. PrR006
637289913_Rpom	2915224144	39.024	328	186	6	6	321	3	328	1.85e-68	215	Proteobacteria	Alphaproteobacteria	Hyphomicrobiales	Stappiaceae	Roseibium	Roseibium alexandrii DFL-11
637289913_Rpom	2699552787	39.024	328	186	6	6	321	3	328	1.85e-68	215	Proteobacteria	Alphaproteobacteria	Hyphomicrobiales	Stappiaceae	Roseibium	Roseibium alexandrii CECT 5112
637289913_Rpom	2736009881	36.905	336	188	7	7	324	7	336	2.42e-68	214	Proteobacteria	Gammaproteobacteria	unclassified	unclassified	unclassified	SUP05 cluster gammaproteobacterium SCGC AG-485_A21 (contamination screened)
637289913_Rpom	2736031635	36.905	336	188	7	7	324	7	336	2.42e-68	214	Proteobacteria	Gammaproteobacteria	unclassified	unclassified	unclassified	SUP05 cluster gammaproteobacterium SCGC AG-485_A09 (contamination screened)
637289913_Rpom	2890119725	39.355	310	172	7	26	324	36	340	2.93e-68	214	Proteobacteria	Gammaproteobacteria	Oceanospirillales	Saccharospirillaceae	Reinekea	Reinekea thalattae SSH23
637289913_Rpom	2742836589	37.539	317	184	4	12	315	12	327	3.58e-68	214	Proteobacteria	Alphaproteobacteria	Rhodobacterales	Roseobacteraceae	Thalassobius	Thalassobius autumnalis CECT 5118
637289913_Rpom	2742841075	37.539	317	184	4	12	315	12	327	3.58e-68	214	Proteobacteria	Alphaproteobacteria	Rhodobacterales	Roseobacteraceae	Thalassobius	Thalassobius autumnalis 5120
637289913_Rpom	2602129692	38.782	312	177	5	20	319	22	331	4.17e-68	214	Proteobacteria	Alphaproteobacteria	Rhodobacterales	Rhodobacteraceae	Thioclava	Thioclava atlantica 13D2W-2
637289913_Rpom	2895308902	39.104	335	180	8	6	323	3	330	5.5e-68	213	Proteobacteria	Alphaproteobacteria	Hyphomicrobiales	Stappiaceae	Labrenzia	Labrenzia sp. 5N
637289913_Rpom	2742818982	39.104	335	180	8	6	323	3	330	5.5e-68	213	Proteobacteria	Alphaproteobacteria	Hyphomicrobiales	Stappiaceae	Roseibium	Roseibium aggregatum CECT 4801
637289913_Rpom	2884548332	39.104	335	180	8	6	323	3	330	5.5e-68	213	Proteobacteria	Alphaproteobacteria	Hyphomicrobiales	Stappiaceae	Labrenzia	Labrenzia sp. THAF35
637289913_Rpom	2758443288	34.627	335	198	4	6	319	3	337	5.75e-68	214	Proteobacteria	Gammaproteobacteria	Oceanospirillales	Oceanospirillaceae	Bacterioplanes	Bacterioplanes sanyensis NV9
637289913_Rpom	2501726128	33.837	331	199	4	4	319	6	331	7.29e-68	213	Proteobacteria	Gammaproteobacteria	Alteromonadales	Moritellaceae	Moritella	Moritella sp. PE36
637289913_Rpom	640484398	38.644	295	171	3	27	311	27	321	7.59e-68	213	Proteobacteria	Alphaproteobacteria	Rhodobacterales	Rhodobacteraceae	Cereibacter	Cereibacter sphaeroides ATCC 17025
637289913_Rpom	2832672193	38.08	323	186	4	13	321	11	333	7.7e-68	213	Proteobacteria	Alphaproteobacteria	Rhodobacterales	Roseobacteraceae	Pacificibacter	Pacificibacter marinus CECT 7971
637289913_Rpom	2623245034	38.08	323	186	4	13	321	11	333	7.7e-68	213	Proteobacteria	Alphaproteobacteria	Rhodobacterales	Roseobacteraceae	Pacificibacter	Pacificibacter marinus DSM 25228
637289913_Rpom	2694813067	35.562	329	201	5	6	323	4	332	8.31e-68	213	Proteobacteria	Alphaproteobacteria	Rhodobacterales	Rhodobacteraceae	Rhodobacter	Rhodobacter sp. 24-YEA-8
637289913_Rpom	2975249367	39.009	323	182	7	12	321	8	328	9.02e-68	213	Proteobacteria	Alphaproteobacteria	Hyphomicrobiales	Stappiaceae	Roseibium	Roseibium sp. Sym1 re-assembly
637289913_Rpom	2586268963	38.312	308	174	4	25	319	28	332	9.72e-68	213	Proteobacteria	Alphaproteobacteria	Rhodobacterales	Rhodobacteraceae	Thioclava	Thioclava indica DT23-4
637289913_Rpom	2813178646	38.73	315	178	5	20	320	19	332	1.13e-67	213	Proteobacteria	Alphaproteobacteria	Rhodobacterales	Roseobacteraceae	Marinovum	Marinovum sp. CPC320
637289913_Rpom	2655597083	38.71	310	177	5	14	312	15	322	1.56e-67	213	Proteobacteria	Alphaproteobacteria	Hyphomicrobiales	Ahrensiaceae	Ahrensia	Ahrensia marina LZD062
637289913_Rpom	2788070836	35.443	316	190	3	18	321	19	332	1.61e-67	213	Proteobacteria	Alphaproteobacteria	Rhodospirillales	unclassified	unclassified	Rhodospirillales bacterium EAC21
637289913_Rpom	2832257844	38.111	307	177	3	26	319	26	332	2.04e-67	212	Proteobacteria	Alphaproteobacteria	Rhodobacterales	Roseobacteraceae	Actibacterium	Actibacterium pelagium JN33
637289913_Rpom	2788068085	35.455	330	191	6	11	322	8	333	2.07e-67	212	Proteobacteria	Alphaproteobacteria	Rhodospirillales	unclassified	unclassified	Rhodospirillales bacterium RS665
637289913_Rpom	2654245625	35.494	324	196	3	11	321	27	350	2.09e-67	213	Proteobacteria	Deltaproteobacteria	unclassified	unclassified	unclassified	SAR324 cluster deltaproteobacterium REDSEA-S21_B5
637289913_Rpom	2654241888	35.494	324	196	3	11	321	27	350	2.09e-67	213	Proteobacteria	Deltaproteobacteria	unclassified	unclassified	unclassified	SAR324 cluster deltaproteobacterium REDSEA-S15_B6
637289913_Rpom	2654255843	35.494	324	196	3	11	321	27	350	2.09e-67	213	Proteobacteria	Deltaproteobacteria	unclassified	unclassified	unclassified	SAR324 cluster deltaproteobacterium REDSEA-S33_B4
637289913_Rpom	2654231635	35.494	324	196	3	11	321	29	352	2.26e-67	213	Proteobacteria	Deltaproteobacteria	unclassified	unclassified	unclassified	SAR324 cluster deltaproteobacterium REDSEA-S09_B3
637289913_Rpom	2654261213	35.494	324	196	3	11	321	29	352	2.26e-67	213	Proteobacteria	Deltaproteobacteria	unclassified	unclassified	unclassified	SAR324 cluster deltaproteobacterium REDSEA-S45_B3
637289913_Rpom	2654250726	35.494	324	196	3	11	321	29	352	2.26e-67	213	Proteobacteria	Deltaproteobacteria	unclassified	unclassified	unclassified	SAR324 cluster deltaproteobacterium REDSEA-S27_B3
637289913_Rpom	2654300489	37.5	328	190	5	10	322	7	334	2.32e-67	212	Proteobacteria	Alphaproteobacteria	Rhodobacterales	Rhodobacteraceae	unclassified	Rhodobacteraceae bacterium REDSEA-S34_B6
637289913_Rpom	2653699825	36.418	335	192	5	7	324	6	336	2.48e-67	212	Proteobacteria	Alphaproteobacteria	Rhodospirillales	unclassified	unclassified	unclassified Rhodospirillaceae Bin 35
637289913_Rpom	2889953805	39.634	328	169	8	12	319	8	326	2.57e-67	212	Proteobacteria	Alphaproteobacteria	Hyphomicrobiales	Stappiaceae	Roseibium	Roseibium sediminis KCTC 52373
637289913_Rpom	2890008102	39.677	310	172	5	26	323	25	331	2.7e-67	212	Proteobacteria	Alphaproteobacteria	Hyphomicrobiales	Stappiaceae	Roseibium	Roseibium sp. RKSG952
637289913_Rpom	2839577099	37.349	332	195	3	1	319	1	332	2.85e-67	212	Proteobacteria	Alphaproteobacteria	Rhodobacterales	Rhodobacteraceae	Aliiroseovarius	Aliiroseovarius pelagivivens CECT 8811
637289913_Rpom	2789652714	37.383	321	188	3	16	323	15	335	2.99e-67	212	Proteobacteria	Alphaproteobacteria	Rhodobacterales	Rhodobacteraceae	Amylibacter	Amylibacter kogurei 4G11
637289913_Rpom	2837713149	38.796	299	173	3	35	323	1	299	3.02e-67	211	Proteobacteria	Alphaproteobacteria	Rhodobacterales	Rhodobacteraceae	Sinirhodobacter	Sinirhodobacter huangdaonensis CGMCC 1.12963
637289913_Rpom	2845943956	39.583	288	164	3	35	312	1	288	3.19e-67	211	Proteobacteria	Alphaproteobacteria	Rhodobacterales	Rhodobacteraceae	Sinirhodobacter	Sinirhodobacter ferrireducens CCTCC AB2012026
637289913_Rpom	648928940	39.185	319	181	5	13	319	11	328	3.26e-67	211	Proteobacteria	Alphaproteobacteria	Hyphomicrobiales	Stappiaceae	Roseibium	Roseibium sp. TrichSKD4
637289913_Rpom	650897382	37.003	327	189	5	7	319	6	329	3.51e-67	211	Proteobacteria	Alphaproteobacteria	Hyphomicrobiales	Rhizobiaceae	Sinorhizobium	Sinorhizobium meliloti AK83
637289913_Rpom	2599053471	37.003	327	189	5	7	319	6	329	3.51e-67	211	Proteobacteria	Alphaproteobacteria	Hyphomicrobiales	Rhizobiaceae	Sinorhizobium	Sinorhizobium meliloti DSM 23913
637289913_Rpom	2520652885	38.158	304	178	4	26	319	24	327	3.59e-67	211	Proteobacteria	Gammaproteobacteria	Alteromonadales	Psychromonadaceae	Psychromonas	Psychromonas ossibalaenae ATCC BAA-1528
637289913_Rpom	2717459467	38.554	332	187	6	5	319	1	332	4.07e-67	211	Proteobacteria	Alphaproteobacteria	Pelagibacterales	Pelagibacteraceae	unclassified	Uncultured Pelagibacteraceae bacterium AG-325-E23
637289913_Rpom	2742227222	39.935	308	174	4	27	323	38	345	4.94e-67	211	Proteobacteria	Gammaproteobacteria	Oceanospirillales	Oleiphilaceae	Oleiphilus	Oleiphilus sp. HI0065
637289913_Rpom	2742362930	39.935	308	174	4	27	323	38	345	4.94e-67	211	Proteobacteria	Gammaproteobacteria	Oceanospirillales	Oleiphilaceae	Oleiphilus	Oleiphilus sp. HI0133
637289913_Rpom	2742261800	39.935	308	174	4	27	323	38	345	4.94e-67	211	Proteobacteria	Gammaproteobacteria	Oceanospirillales	Oleiphilaceae	Oleiphilus	Oleiphilus sp. HI0073
637289913_Rpom	2742333796	39.935	308	174	4	27	323	38	345	4.94e-67	211	Proteobacteria	Gammaproteobacteria	Oceanospirillales	Oleiphilaceae	Oleiphilus	Oleiphilus sp. HI0122
637289913_Rpom	2742294656	39.935	308	174	4	27	323	38	345	4.94e-67	211	Proteobacteria	Gammaproteobacteria	Oceanospirillales	Oleiphilaceae	Oleiphilus	Oleiphilus sp. HI0080
637289913_Rpom	2742255050	39.935	308	174	4	27	323	38	345	4.94e-67	211	Proteobacteria	Gammaproteobacteria	Oceanospirillales	Oleiphilaceae	Oleiphilus	Oleiphilus sp. HI0071
637289913_Rpom	2742321152	39.935	308	174	4	27	323	38	345	4.94e-67	211	Proteobacteria	Gammaproteobacteria	Oceanospirillales	Oleiphilaceae	Oleiphilus	Oleiphilus sp. HI0118
637289913_Rpom	2742320852	39.935	308	174	4	27	323	38	345	4.94e-67	211	Proteobacteria	Gammaproteobacteria	Oceanospirillales	Oleiphilaceae	Oleiphilus	Oleiphilus sp. HI0118
637289913_Rpom	2742287864	39.935	308	174	4	27	323	38	345	4.94e-67	211	Proteobacteria	Gammaproteobacteria	Oceanospirillales	Oleiphilaceae	Oleiphilus	Oleiphilus sp. HI0079
637289913_Rpom	2510296889	37.003	327	189	5	7	319	6	329	5.06e-67	211	Proteobacteria	Alphaproteobacteria	Hyphomicrobiales	Rhizobiaceae	Sinorhizobium	Sinorhizobium meliloti CIAM1775
637289913_Rpom	2717485127	39.873	316	178	6	11	316	11	324	5.09e-67	211	Proteobacteria	Alphaproteobacteria	Pelagibacterales	Pelagibacteraceae	unclassified	Uncultured Pelagibacteraceae bacterium AG-404-P08
637289913_Rpom	2895510480	36.039	308	186	3	27	323	34	341	7.04e-67	211	Proteobacteria	Alphaproteobacteria	Hyphomicrobiales	Devosiaceae	Devosia	Devosia marina L53-10-65
637289913_Rpom	2741016525	38.305	295	172	3	27	311	27	321	8.12e-67	211	Proteobacteria	Alphaproteobacteria	Rhodobacterales	Rhodobacteraceae	Cereibacter	Cereibacter azotoformans KA25
637289913_Rpom	2841539086	38.305	295	172	3	27	311	27	321	8.12e-67	211	Proteobacteria	Alphaproteobacteria	Rhodobacterales	Rhodobacteraceae	Cereibacter	Luteovulum sphaeroides EBL0706
637289913_Rpom	2503353592	38.961	308	175	4	25	319	26	333	8.17e-67	211	Proteobacteria	Alphaproteobacteria	Pelagibacterales	Pelagibacteraceae	Candidatus Pelagibacter	Candidatus Pelagibacter sp. HTCC7211
637289913_Rpom	2526093720	36.449	321	192	4	10	319	8	327	1.05e-66	210	Proteobacteria	Gammaproteobacteria	Alteromonadales	Psychromonadaceae	Psychromonas	Psychromonas aquimarina ATCC BAA-1526
637289913_Rpom	2889715597	37.459	307	179	3	26	319	26	332	1.16e-66	210	Proteobacteria	Alphaproteobacteria	Rhodobacterales	Roseobacteraceae	Poseidonocella	Poseidonocella sp. HB161398
637289913_Rpom	644821752	34.65	329	203	5	7	323	5	333	1.99e-66	209	Proteobacteria	Alphaproteobacteria	Hyphomicrobiales	Rhizobiaceae	Rhizobium	Rhizobium leguminosarum bv. trifolii WSM1325
637289913_Rpom	2753497111	35.542	332	197	5	9	323	2	333	2.03e-66	209	Proteobacteria	Alphaproteobacteria	Rhodobacterales	Rhodobacteraceae	Paracoccus	Paracoccus contaminans RKI 16-01929
637289913_Rpom	2898794390	35.238	315	193	2	8	311	9	323	2.22e-66	209	Proteobacteria	Alphaproteobacteria	Rhodobacterales	Rhodobacteraceae	Rhodobacter	Rhodobacter ruber CCP-1
637289913_Rpom	2791237336	36.28	328	195	5	5	319	1	327	2.23e-66	209	Proteobacteria	Alphaproteobacteria	Rhodobacterales	Rhodobacteraceae	Paracoccus	Paracoccus sp. SP169
637289913_Rpom	2791236979	36.28	328	195	5	5	319	1	327	2.23e-66	209	Proteobacteria	Alphaproteobacteria	Rhodobacterales	Rhodobacteraceae	Paracoccus	Paracoccus sp. EAC645
637289913_Rpom	2791208940	36.28	328	195	5	5	319	1	327	2.23e-66	209	Proteobacteria	Alphaproteobacteria	Sphingomonadales	Sphingomonadaceae	Sphingobium	Sphingobium sp. EAC67
637289913_Rpom	2897643138	37.736	318	183	5	20	323	19	335	2.29e-66	209	Proteobacteria	Alphaproteobacteria	Rhodobacterales	Roseobacteraceae	Roseobacter	Roseobacter sp. AG-461-K23
637289913_Rpom	2779020094	35.913	323	194	3	10	319	7	329	2.57e-66	209	Proteobacteria	Alphaproteobacteria	Rhodospirillales	Rhodospirillaceae	unclassified	Rhodospirillaceae bacterium EAC123
637289913_Rpom	2855057780	36.508	315	189	5	20	323	18	332	2.64e-66	209	Proteobacteria	Alphaproteobacteria	Rhodobacterales	Rhodobacteraceae	Paracoccus	Paracoccus versutus MAL 1HM19
637289913_Rpom	2910308093	36.81	326	190	4	12	321	10	335	2.73e-66	209	Proteobacteria	Alphaproteobacteria	Rhodobacterales	Roseobacteraceae	Donghicola	Donghicola mangrovi B5-SW-15
637289913_Rpom	2920398337	36.81	326	190	4	12	321	10	335	2.79e-66	209	Proteobacteria	Alphaproteobacteria	Rhodobacterales	Roseobacteraceae	Donghicola	Donghicola sp. C2-DW-16
637289913_Rpom	2654234887	35.542	332	197	4	7	321	19	350	2.88e-66	210	Proteobacteria	Deltaproteobacteria	unclassified	unclassified	unclassified	SAR324 cluster deltaproteobacterium REDSEA-S10_B5
637289913_Rpom	2562555815	38.636	308	176	4	25	319	26	333	3.85e-66	209	Proteobacteria	Alphaproteobacteria	Pelagibacterales	Pelagibacteraceae	Candidatus Pelagibacter	Candidatus Pelagibacter ubique HTCC7217
637289913_Rpom	2717221596	38.636	308	176	4	25	319	26	333	3.85e-66	209	Proteobacteria	Alphaproteobacteria	Pelagibacterales	Pelagibacteraceae	unclassified	Uncultured Pelagibacteraceae bacterium AG-414-C04
637289913_Rpom	2788462388	40.645	310	170	6	25	322	31	338	4.05e-66	209	Proteobacteria	Alphaproteobacteria	Hyphomicrobiales	Rhodobiaceae	unclassified	Rhodobiaceae bacterium SP4288
637289913_Rpom	2599011961	36.508	315	189	5	20	323	18	332	4.14e-66	209	Proteobacteria	Alphaproteobacteria	Rhodobacterales	Rhodobacteraceae	Paracoccus	Paracoccus pantotrophus DSM 1403
637289913_Rpom	2599012156	36.508	315	189	5	20	323	18	332	4.14e-66	209	Proteobacteria	Alphaproteobacteria	Rhodobacterales	Rhodobacteraceae	Paracoccus	Paracoccus pantotrophus DSM 1403
637289913_Rpom	2789654022	38.507	335	182	8	9	324	4	333	4.69e-66	209	Proteobacteria	Alphaproteobacteria	Rhodobacterales	Rhodobacteraceae	Aquimixticola	Aquimixticola soesokkakensis CECT 8620
637289913_Rpom	2817752297	36.89	328	192	5	10	322	7	334	5.1e-66	209	Proteobacteria	Alphaproteobacteria	Rhodobacterales	Rhodobacteraceae	unclassified	Rhodobacteraceae bacterium RS437
637289913_Rpom	2886577318	36.76	321	178	7	18	319	21	335	5.94e-66	209	Proteobacteria	Alphaproteobacteria	Hyphomicrobiales	Mabikibacteraceae	Mabikibacter	Mabikibacter ruber YP382-1-A
637289913_Rpom	2510297225	36.28	328	198	5	7	323	5	332	6.31e-66	208	Proteobacteria	Alphaproteobacteria	Hyphomicrobiales	Rhizobiaceae	Sinorhizobium	Sinorhizobium meliloti CIAM1775
637289913_Rpom	2789589890	36.538	312	178	5	27	323	28	334	6.32e-66	208	Proteobacteria	Alphaproteobacteria	Hyphomicrobiales	Rhizobiaceae	unclassified	Rhizobiaceae bacterium EAC683
637289913_Rpom	2823166451	37.879	330	191	5	6	321	5	334	6.62e-66	208	Proteobacteria	Alphaproteobacteria	Pelagibacterales	Pelagibacteraceae	Candidatus Pelagibacter	Pelagibacter bacterium MED104
637289913_Rpom	2788091951	35.604	323	187	5	16	321	14	332	7.84e-66	208	Proteobacteria	Alphaproteobacteria	Rhodobacterales	unclassified	unclassified	Rhodobacterales bacterium CG2_30_65_12
637289913_Rpom	2682198251	36.721	305	182	5	26	319	27	331	8.12e-66	208	Proteobacteria	Alphaproteobacteria	Rhodobacterales	Roseobacteraceae	Pontibaca	Pontibaca methylaminivorans DSM 21219
637289913_Rpom	2731912768	36.765	340	182	7	1	319	1	328	8.17e-66	208	Proteobacteria	Gammaproteobacteria	unclassified	unclassified	unclassified	Gammaproteobacterium bacterium SCGC AG-487_F09 (contamination screened)
637289913_Rpom	2731915885	36.765	340	182	7	1	319	1	328	8.17e-66	208	Proteobacteria	Gammaproteobacteria	unclassified	unclassified	unclassified	Gammaproteobacterium bacterium SCGC AG-485_C10 (contamination screened)
637289913_Rpom	2505307140	36.364	319	190	3	6	311	22	340	9.4e-66	208	Proteobacteria	Deltaproteobacteria	unclassified	unclassified	unclassified	SAR324 cluster bacterium SCGC AAA240-J09 (unscreened)
637289913_Rpom	2823538952	37.5	320	185	4	5	311	23	340	1.08e-65	208	Proteobacteria	Deltaproteobacteria	unclassified	unclassified	unclassified	Deltaproteobacteria bacterium NP943
637289913_Rpom	2910785064	37.134	307	180	6	27	323	26	329	1.22e-65	207	Proteobacteria	Gammaproteobacteria	Oceanospirillales	Oceanospirillaceae	Marinobacterium	Marinobacterium sp. xm-d-420
637289913_Rpom	2910791932	37.134	307	180	6	27	323	26	329	1.22e-65	207	Proteobacteria	Gammaproteobacteria	Oceanospirillales	Oceanospirillaceae	Marinobacterium	Marinobacterium sp. xm-g-48
637289913_Rpom	2910768049	37.134	307	180	6	27	323	26	329	1.22e-65	207	Proteobacteria	Gammaproteobacteria	Oceanospirillales	Oceanospirillaceae	Marinobacterium	Marinobacterium sp. xm-d-509
637289913_Rpom	650893674	36.28	328	198	5	7	323	5	332	1.28e-65	207	Proteobacteria	Alphaproteobacteria	Hyphomicrobiales	Rhizobiaceae	Sinorhizobium	Sinorhizobium meliloti AK83
637289913_Rpom	2599051277	36.28	328	198	5	7	323	5	332	1.28e-65	207	Proteobacteria	Alphaproteobacteria	Hyphomicrobiales	Rhizobiaceae	Sinorhizobium	Sinorhizobium meliloti DSM 23913
637289913_Rpom	2694917269	37.812	320	177	6	21	324	20	333	1.33e-65	207	Proteobacteria	Alphaproteobacteria	Rhodobacterales	Roseobacteraceae	Maritimibacter	Maritimibacter alkaliphilus DSM 100037
637289913_Rpom	2890466006	37.812	320	177	6	21	324	20	333	1.33e-65	207	Proteobacteria	Alphaproteobacteria	Rhodobacterales	Roseobacteraceae	Maritimibacter	Maritimibacter alexandrii LZ-17
637289913_Rpom	648279818	37.812	320	177	6	21	324	20	333	1.33e-65	207	Proteobacteria	Alphaproteobacteria	Rhodobacterales	Roseobacteraceae	Maritimibacter	Maritimibacter alkaliphilus HTCC2654
637289913_Rpom	2855049136	35.976	328	199	5	7	323	6	333	1.42e-65	207	Proteobacteria	Alphaproteobacteria	Rhodobacterales	Rhodobacteraceae	Paracoccus	Paracoccus denitrificans ISTOD1
637289913_Rpom	2599053623	35.258	329	196	6	7	323	10	333	1.6e-65	207	Proteobacteria	Alphaproteobacteria	Hyphomicrobiales	Rhizobiaceae	Sinorhizobium	Sinorhizobium meliloti DSM 23913
637289913_Rpom	2510298640	35.258	329	196	6	7	323	10	333	1.6e-65	207	Proteobacteria	Alphaproteobacteria	Hyphomicrobiales	Rhizobiaceae	Sinorhizobium	Sinorhizobium meliloti CIAM1775
637289913_Rpom	650898786	35.258	329	196	6	7	323	10	333	1.6e-65	207	Proteobacteria	Alphaproteobacteria	Hyphomicrobiales	Rhizobiaceae	Sinorhizobium	Sinorhizobium meliloti AK83
637289913_Rpom	2551487734	39.286	280	158	4	51	319	1	279	1.6e-65	206	Proteobacteria	Gammaproteobacteria	Vibrionales	Vibrionaceae	Vibrio	Vibrio crassostreae ZF-91
637289913_Rpom	2788455029	40.323	310	171	6	25	322	31	338	1.64e-65	207	Proteobacteria	Alphaproteobacteria	Hyphomicrobiales	Rhodobiaceae	unclassified	Rhodobiaceae bacterium MED878
637289913_Rpom	2834864936	37.627	295	174	3	27	311	27	321	1.65e-65	207	Proteobacteria	Alphaproteobacteria	Rhodobacterales	Rhodobacteraceae	Cereibacter	Cereibacter azotoformans YLK20
637289913_Rpom	2789992758	36.17	329	193	4	12	323	9	337	1.68e-65	207	Proteobacteria	Alphaproteobacteria	Rhodobacterales	Rhodobacteraceae	Marivivens	Marivivens niveibacter MCCC 1A06712
637289913_Rpom	2728310339	38.037	326	188	5	10	321	9	334	1.8e-65	207	Proteobacteria	Alphaproteobacteria	Pelagibacterales	Pelagibacteraceae	Candidatus Pelagibacter	Pelagibacter bacterium JGI 02_H12 (contamination screened)
637289913_Rpom	2778638394	37.38	313	183	4	13	312	14	326	1.83e-65	208	Proteobacteria	Alphaproteobacteria	Rhodospirillales	Rhodospirillaceae	unclassified	Rhodospirillaceae bacterium NAT144
637289913_Rpom	639768266	35.976	328	199	5	7	323	6	333	1.92e-65	207	Proteobacteria	Alphaproteobacteria	Rhodobacterales	Rhodobacteraceae	Paracoccus	Paracoccus denitrificans PD1222
637289913_Rpom	2599115507	35.976	328	199	5	7	323	6	333	1.92e-65	207	Proteobacteria	Alphaproteobacteria	Rhodobacterales	Rhodobacteraceae	Paracoccus	Paracoccus denitrificans DSM 415
637289913_Rpom	2828658845	35.976	328	199	5	7	323	6	333	1.92e-65	207	Proteobacteria	Alphaproteobacteria	Rhodobacterales	Rhodobacteraceae	Paracoccus	Paracoccus denitrificans DSM 104981
637289913_Rpom	2599116383	35.976	328	199	5	7	323	6	333	1.92e-65	207	Proteobacteria	Alphaproteobacteria	Rhodobacterales	Rhodobacteraceae	Paracoccus	Paracoccus denitrificans DSM 415
637289913_Rpom	2599116616	35.976	328	199	5	7	323	6	333	1.92e-65	207	Proteobacteria	Alphaproteobacteria	Rhodobacterales	Rhodobacteraceae	Paracoccus	Paracoccus denitrificans DSM 415
637289913_Rpom	2599110423	35.976	328	199	5	7	323	6	333	1.92e-65	207	Proteobacteria	Alphaproteobacteria	Rhodobacterales	Rhodobacteraceae	Paracoccus	Paracoccus denitrificans DSM 413
637289913_Rpom	2841600239	35.976	328	199	5	7	323	6	333	1.92e-65	207	Proteobacteria	Alphaproteobacteria	Rhodobacterales	Rhodobacteraceae	Paracoccus	Paracoccus denitrificans ATCC 19367
637289913_Rpom	2841600489	35.976	328	199	5	7	323	6	333	1.92e-65	207	Proteobacteria	Alphaproteobacteria	Rhodobacterales	Rhodobacteraceae	Paracoccus	Paracoccus denitrificans ATCC 19367
637289913_Rpom	2599111410	35.976	328	199	5	7	323	6	333	1.92e-65	207	Proteobacteria	Alphaproteobacteria	Rhodobacterales	Rhodobacteraceae	Paracoccus	Paracoccus denitrificans DSM 413
637289913_Rpom	639768511	35.976	328	199	5	7	323	6	333	1.92e-65	207	Proteobacteria	Alphaproteobacteria	Rhodobacterales	Rhodobacteraceae	Paracoccus	Paracoccus denitrificans PD1222
637289913_Rpom	2548750931	36.039	308	186	4	27	323	26	333	1.99e-65	207	Proteobacteria	Alphaproteobacteria	Rhodobacterales	Rhodobacteraceae	Paracoccus	Paracoccus aminophilus JCM 7686
637289913_Rpom	2813153623	36.254	331	195	5	7	321	5	335	2.02e-65	207	Proteobacteria	Alphaproteobacteria	unclassified	unclassified	unclassified	SAR116 cluster alphaproteobacterium EAC653
637289913_Rpom	2597439339	35.976	328	199	5	7	323	6	333	2.1e-65	207	Proteobacteria	Alphaproteobacteria	Rhodobacterales	Rhodobacteraceae	Paracoccus	Paracoccus denitrificans DSM 15418
637289913_Rpom	2597439143	35.976	328	199	5	7	323	6	333	2.1e-65	207	Proteobacteria	Alphaproteobacteria	Rhodobacterales	Rhodobacteraceae	Paracoccus	Paracoccus denitrificans DSM 15418
637289913_Rpom	2899254430	37.267	322	188	7	5	313	1	321	2.43e-65	207	Proteobacteria	Alphaproteobacteria	Rhodobacterales	Rhodobacteraceae	Paracoccus	Paracoccus aurantiacus TK008
637289913_Rpom	2790621963	36.196	326	188	5	13	323	13	333	2.63e-65	207	Proteobacteria	Alphaproteobacteria	Hyphomicrobiales	Aurantimonadaceae	Martelella	Martelella sp. NAT10
637289913_Rpom	2794243571	39.286	280	158	4	51	319	1	279	2.64e-65	205	Proteobacteria	Gammaproteobacteria	Vibrionales	Vibrionaceae	Vibrio	Vibrio sp. 10N.261.51.A7
637289913_Rpom	2715498338	36.19	315	190	5	20	323	18	332	2.73e-65	207	Proteobacteria	Alphaproteobacteria	Rhodobacterales	Rhodobacteraceae	Paracoccus	Paracoccus versutus DSM 582
637289913_Rpom	2616641118	36.19	315	190	5	20	323	18	332	2.73e-65	207	Proteobacteria	Alphaproteobacteria	Rhodobacterales	Rhodobacteraceae	Paracoccus	Paracoccus versutus DSM 582
637289913_Rpom	2616640777	36.19	315	190	5	20	323	18	332	2.73e-65	207	Proteobacteria	Alphaproteobacteria	Rhodobacterales	Rhodobacteraceae	Paracoccus	Paracoccus versutus DSM 582
637289913_Rpom	2727851929	35.556	315	192	5	20	323	18	332	2.88e-65	206	Proteobacteria	Alphaproteobacteria	Rhodobacterales	Rhodobacteraceae	Paracoccus	Paracoccus laeviglucosivorans DSM 100094
637289913_Rpom	2773945834	36.19	315	190	5	20	323	18	332	3.31e-65	206	Proteobacteria	Alphaproteobacteria	Rhodobacterales	Rhodobacteraceae	Paracoccus	Paracoccus versutus DSM 17099
637289913_Rpom	2773945972	36.19	315	190	5	20	323	18	332	3.31e-65	206	Proteobacteria	Alphaproteobacteria	Rhodobacterales	Rhodobacteraceae	Paracoccus	Paracoccus versutus DSM 17099
637289913_Rpom	2823156162	37.299	311	180	8	12	311	14	320	3.42e-65	206	Proteobacteria	Alphaproteobacteria	Pelagibacterales	Pelagibacteraceae	Candidatus Pelagibacter	Pelagibacter bacterium MED642
637289913_Rpom	2886526183	35.216	301	183	4	35	324	1	300	3.91e-65	205	Proteobacteria	Betaproteobacteria	Burkholderiales	unclassified	Aquabacterium	Aquabacterium sp. A08
637289913_Rpom	2901863667	35.435	333	199	6	5	323	1	331	4.21e-65	206	Proteobacteria	Alphaproteobacteria	Rhodobacterales	Rhodobacteraceae	Paracoccus	Paracoccus aestuarii DSM 19484
637289913_Rpom	2984278348	33.133	332	212	4	1	322	1	332	4.22e-65	206	Proteobacteria	Gammaproteobacteria	Pseudomonadales	Pseudomonadaceae	Pseudomonas	Pseudomonas taeanensis MS-3
637289913_Rpom	650824104	35.811	296	180	3	35	323	63	355	4.75e-65	207	Proteobacteria	Betaproteobacteria	Burkholderiales	Alcaligenaceae	Pusillimonas	Pusillimonas sp. T7-7
637289913_Rpom	2855034340	37.705	305	177	5	26	319	25	327	4.89e-65	206	Proteobacteria	Alphaproteobacteria	Rhodobacterales	Rhodobacteraceae	Paracoccus	Paracoccus sp. JM45
637289913_Rpom	2779846889	36.76	321	188	4	6	311	22	342	5.15e-65	207	Proteobacteria	Deltaproteobacteria	unclassified	unclassified	unclassified	Deltaproteobacteria bacterium NP72
637289913_Rpom	2717211431	37.654	324	184	5	6	311	17	340	5.66e-65	206	Proteobacteria	Deltaproteobacteria	unclassified	unclassified	unclassified	SAR324 cluster deltaproteobacterium AG-319-I22
637289913_Rpom	2525709571	34.951	309	191	3	25	323	19	327	5.84e-65	206	Proteobacteria	Gammaproteobacteria	Alteromonadales	Alteromonadaceae	Aliagarivorans	Aliagarivorans taiwanensis DSM 22990
637289913_Rpom	2635172035	37.209	301	168	5	26	311	25	319	6.76e-65	206	Proteobacteria	Alphaproteobacteria	Rhodobacterales	Rhodobacteraceae	Paracoccus	Paracoccus homiensis DSM 17862
637289913_Rpom	2717182480	36.982	338	192	7	1	319	5	340	7.43e-65	206	Proteobacteria	Alphaproteobacteria	Pelagibacterales	Pelagibacteraceae	unclassified	Uncultured Pelagibacteraceae bacterium AG-390-A02
637289913_Rpom	2773744662	35.329	334	203	6	1	323	1	332	9e-65	205	Proteobacteria	Alphaproteobacteria	Rhodobacterales	Rhodobacteraceae	Paracoccus	Paracoccus pantotrophus DSM 2944
637289913_Rpom	2599016555	35.329	334	203	6	1	323	1	332	9e-65	205	Proteobacteria	Alphaproteobacteria	Rhodobacterales	Rhodobacteraceae	Paracoccus	Paracoccus pantotrophus DSM 11073
637289913_Rpom	2508634903	35.329	334	203	6	1	323	1	332	9e-65	205	Proteobacteria	Alphaproteobacteria	Rhodobacterales	Rhodobacteraceae	Paracoccus	Paracoccus pantotrophus J46
637289913_Rpom	2855032482	35.329	334	203	6	1	323	1	332	9e-65	205	Proteobacteria	Alphaproteobacteria	Rhodobacterales	Rhodobacteraceae	Paracoccus	Paracoccus pantotrophus NJUST38
637289913_Rpom	2509073348	35.329	334	203	6	1	323	1	332	9e-65	205	Proteobacteria	Alphaproteobacteria	Rhodobacterales	Rhodobacteraceae	Paracoccus	Paracoccus pantotrophus J40
637289913_Rpom	2717455202	37.987	308	178	4	25	319	26	333	9.2e-65	205	Proteobacteria	Alphaproteobacteria	Pelagibacterales	Pelagibacteraceae	unclassified	Uncultured Pelagibacteraceae bacterium AG-325-C10
637289913_Rpom	2889732570	34.877	324	199	4	7	319	6	328	9.68e-65	205	Proteobacteria	Gammaproteobacteria	Thiotrichales	Thiotrichaceae	Leucothrix	Leucothrix pacifica JCM 18388
637289913_Rpom	2753826599	35.928	334	193	6	5	319	1	332	1.07e-64	205	Proteobacteria	Alphaproteobacteria	Pelagibacterales	Pelagibacteraceae	Candidatus Pelagibacter	Candidatus Pelagibacter sp. RS40
637289913_Rpom	2778853744	36.728	324	187	4	6	311	17	340	1.29e-64	206	Proteobacteria	Deltaproteobacteria	unclassified	unclassified	unclassified	Deltaproteobacteria bacterium ARS35
637289913_Rpom	2889571871	36.17	329	189	6	10	319	7	333	1.4e-64	205	Proteobacteria	Alphaproteobacteria	Rhodobacterales	Rhodobacteraceae	Marivivens	Marivivens donghaensis HF1
637289913_Rpom	2893719142	37.217	309	179	5	26	324	25	328	1.4e-64	205	Proteobacteria	Alphaproteobacteria	Rhodobacterales	Rhodobacteraceae	Paracoccus	Paracoccus sp. R12_2
637289913_Rpom	2893723002	37.217	309	179	5	26	324	25	328	1.4e-64	205	Proteobacteria	Alphaproteobacteria	Rhodobacterales	Rhodobacteraceae	Paracoccus	Paracoccus sp. R12_1
637289913_Rpom	2599016014	35.077	325	200	5	10	323	9	333	1.58e-64	205	Proteobacteria	Alphaproteobacteria	Rhodobacterales	Rhodobacteraceae	Paracoccus	Paracoccus pantotrophus DSM 11073
637289913_Rpom	2509071547	35.077	325	200	5	10	323	9	333	1.58e-64	205	Proteobacteria	Alphaproteobacteria	Rhodobacterales	Rhodobacteraceae	Paracoccus	Paracoccus pantotrophus J40
637289913_Rpom	2855029508	35.077	325	200	5	10	323	9	333	1.58e-64	205	Proteobacteria	Alphaproteobacteria	Rhodobacterales	Rhodobacteraceae	Paracoccus	Paracoccus pantotrophus NJUST38
637289913_Rpom	2773741786	35.077	325	200	5	10	323	9	333	1.58e-64	205	Proteobacteria	Alphaproteobacteria	Rhodobacterales	Rhodobacteraceae	Paracoccus	Paracoccus pantotrophus DSM 2944
637289913_Rpom	2236278113	37.179	312	182	4	25	322	27	338	1.6e-64	205	Proteobacteria	Alphaproteobacteria	unclassified	unclassified	unclassified	alpha proteobacterium SCGC AAA536-K22 (unscreened)
637289913_Rpom	2739774735	35.577	312	187	4	25	322	45	356	1.73e-64	205	Proteobacteria	Deltaproteobacteria	unclassified	unclassified	unclassified	Deltaproteobacteria bacterium SAR324 JGI 01_K6 (contamination screened)
637289913_Rpom	2788468451	38.361	305	178	3	25	319	31	335	1.98e-64	204	Proteobacteria	Alphaproteobacteria	Hyphomicrobiales	Rhodobiaceae	unclassified	Rhodobiaceae bacterium NAT146
637289913_Rpom	2508634313	35.294	323	198	5	10	321	9	331	2.03e-64	204	Proteobacteria	Alphaproteobacteria	Rhodobacterales	Rhodobacteraceae	Paracoccus	Paracoccus pantotrophus J46
637289913_Rpom	2858276518	34.756	328	203	4	7	323	5	332	2.08e-64	204	Proteobacteria	Alphaproteobacteria	Rhodobacterales	Rhodobacteraceae	Paracoccus	Paracoccus sanguinis 5503
637289913_Rpom	2786694400	35.347	331	200	4	5	321	3	333	2.27e-64	204	Proteobacteria	Alphaproteobacteria	Rhodobacterales	Roseobacteraceae	Pacificibacter	Pacificibacter maritimus DSM 104731
637289913_Rpom	2813183353	38.17	317	175	6	12	311	11	323	2.5e-64	204	Proteobacteria	Alphaproteobacteria	Rhodobacterales	Roseobacteraceae	Marinovum	Marinovum sp. MED793
637289913_Rpom	2695054253	39.088	307	173	4	27	319	27	333	2.91e-64	204	Proteobacteria	Alphaproteobacteria	Rhodobacterales	Roseobacteraceae	Celeribacter	Celeribacter indicus DSM 27257
637289913_Rpom	2529190803	39.088	307	173	4	27	319	27	333	2.91e-64	204	Proteobacteria	Alphaproteobacteria	Rhodobacterales	Roseobacteraceae	Celeribacter	Celeribacter indicus P73
637289913_Rpom	2724056414	36.28	328	193	5	10	321	7	334	3.08e-64	204	Proteobacteria	Alphaproteobacteria	Rhodobacterales	Rhodobacteraceae	Marivivens	Marivivens sp. JLT3646
637289913_Rpom	2890473882	36.28	328	193	5	10	321	7	334	3.08e-64	204	Proteobacteria	Alphaproteobacteria	Rhodobacterales	Roseobacteraceae	Donghicola	Donghicola sp. JL3646
637289913_Rpom	2936243833	36.747	332	193	4	5	323	9	336	3.11e-64	204	Proteobacteria	Alphaproteobacteria	Rhodobacterales	Rhodobacteraceae	Oceanomicrobium	Oceanomicrobium pacificus KN286
637289913_Rpom	2788474497	38.033	305	179	3	25	319	31	335	3.31e-64	204	Proteobacteria	Alphaproteobacteria	Hyphomicrobiales	Rhodobiaceae	unclassified	Rhodobiaceae bacterium RS668
637289913_Rpom	2832748437	35.065	308	189	4	27	323	25	332	3.38e-64	204	Proteobacteria	Alphaproteobacteria	Rhodobacterales	Rhodobacteraceae	Haematobacter	Haematobacter massiliensis KC2145
637289913_Rpom	2600874880	35.065	308	189	4	27	323	25	332	3.38e-64	204	Proteobacteria	Alphaproteobacteria	Rhodobacterales	Rhodobacteraceae	Haematobacter	Haematobacter massiliensis CCUG 47968
637289913_Rpom	2836939925	35.065	308	189	4	27	323	25	332	3.38e-64	204	Proteobacteria	Alphaproteobacteria	Rhodobacterales	Rhodobacteraceae	Haematobacter	Haematobacter massiliensis OT1
637289913_Rpom	2727915927	36.964	303	170	5	26	311	25	323	3.52e-64	204	Proteobacteria	Alphaproteobacteria	Rhodobacterales	Roseobacteraceae	Thalassobius	Thalassobius litoralis DSM 29506
637289913_Rpom	2654136331	35.692	325	196	3	8	319	8	332	3.66e-64	204	Proteobacteria	Alphaproteobacteria	Rhodobacterales	Roseobacteraceae	Maritimibacter	Maritimibacter sp. REDSEA-S28_B5
637289913_Rpom	2654138595	35.692	325	196	3	8	319	8	332	3.66e-64	204	Proteobacteria	Alphaproteobacteria	Rhodobacterales	Roseobacteraceae	Maritimibacter	Maritimibacter sp. REDSEA-S40_B3
637289913_Rpom	2794300820	38.351	279	162	3	51	319	1	279	3.91e-64	202	Proteobacteria	Gammaproteobacteria	Vibrionales	Vibrionaceae	Vibrio	Vibrio sp. 10N.261.52.E5
637289913_Rpom	2774604975	35.061	328	202	5	7	323	6	333	4.55e-64	204	Proteobacteria	Alphaproteobacteria	Rhodobacterales	Rhodobacteraceae	Paracoccus	Paracoccus aminovorans JCM7685
637289913_Rpom	2616624772	35.061	328	202	5	7	323	6	333	4.55e-64	204	Proteobacteria	Alphaproteobacteria	Rhodobacterales	Rhodobacteraceae	Paracoccus	Paracoccus aminovorans DSM 8537
637289913_Rpom	2717173847	36.42	324	188	4	7	312	1	324	5.3e-64	203	Proteobacteria	Alphaproteobacteria	unclassified	unclassified	unclassified	SAR116 cluster alphaproteobacterium AG-313-A07
637289913_Rpom	2894964268	36.036	333	199	4	1	319	1	333	5.66e-64	203	Proteobacteria	Alphaproteobacteria	Rhodobacterales	Roseobacteraceae	Roseobacter	Roseobacter sp. TSBP12
637289913_Rpom	2616713699	35.435	333	201	4	1	319	1	333	6.51e-64	203	Proteobacteria	Alphaproteobacteria	Rhodobacterales	Roseobacteraceae	Celeribacter	Celeribacter baekdonensis DSM 27375
637289913_Rpom	2858310082	34.451	328	204	4	7	323	5	332	6.65e-64	203	Proteobacteria	Alphaproteobacteria	Rhodobacterales	Rhodobacteraceae	Paracoccus	Paracoccus sanguinis 4681
637289913_Rpom	2895338599	34.628	309	190	4	26	323	39	346	7.19e-64	203	Proteobacteria	Betaproteobacteria	Burkholderiales	Comamonadaceae	Limnohabitans	Limnohabitans sp. Bal53
637289913_Rpom	2549015122	35.256	312	188	4	25	322	45	356	7.46e-64	204	Proteobacteria	Deltaproteobacteria	unclassified	unclassified	unclassified	SAR324 cluster bacterium JCVI-SC AAA005
637289913_Rpom	2813119980	37.771	323	180	6	6	311	5	323	7.8e-64	203	Proteobacteria	Alphaproteobacteria	Rhodobacterales	Roseobacteraceae	Marinovum	Marinovum sp. MED1227
637289913_Rpom	2817632163	36.28	328	193	5	10	321	7	334	8.56e-64	203	Proteobacteria	Alphaproteobacteria	Rhodobacterales	Rhodobacteraceae	unclassified	Rhodobacteraceae bacterium G7
637289913_Rpom	2898017482	36.677	319	191	4	14	321	11	329	9.22e-64	202	Proteobacteria	Alphaproteobacteria	Rhodobacterales	Rhodobacteraceae	Profundibacter	Profundibacter amoris BAR1
637289913_Rpom	2901665895	34.219	301	191	1	28	321	38	338	9.98e-64	203	Proteobacteria	Alphaproteobacteria	Rhodobacterales	Rhodobacteraceae	Rhodobacter	Rhodobacter sp. HX-7-19
637289913_Rpom	2737597709	35.455	330	192	5	5	319	4	327	1.11e-63	202	Proteobacteria	Alphaproteobacteria	Rhodobacterales	Rhodobacteraceae	Paracoccus	Paracoccus seriniphilus DSM 14827 (v2)
637289913_Rpom	2717785695	36.111	324	189	4	7	312	1	324	1.12e-63	202	Proteobacteria	Alphaproteobacteria	unclassified	unclassified	unclassified	SAR116 cluster alphaproteobacterium AG-447-K02
637289913_Rpom	2717782326	36.111	324	189	4	7	312	1	324	1.12e-63	202	Proteobacteria	Alphaproteobacteria	unclassified	unclassified	unclassified	SAR116 cluster alphaproteobacterium AG-447-C21
637289913_Rpom	2885099929	34.451	328	202	5	7	323	5	330	1.15e-63	202	Proteobacteria	Alphaproteobacteria	Rhodobacterales	Rhodobacteraceae	Paracoccus	Paracoccus ravus YJ057
637289913_Rpom	2788471376	38.361	305	178	3	25	319	31	335	1.26e-63	202	Proteobacteria	Alphaproteobacteria	Hyphomicrobiales	Rhodobiaceae	unclassified	Rhodobiaceae bacterium NP1304
637289913_Rpom	2735530029	35.905	337	202	4	1	323	1	337	1.27e-63	202	Proteobacteria	Alphaproteobacteria	Rhodobacterales	Roseobacteraceae	Celeribacter	Celeribacter persicus DSM 100434
637289913_Rpom	2728182681	36.119	335	199	6	2	323	9	341	1.3e-63	202	Proteobacteria	Alphaproteobacteria	Hyphomicrobiales	Stappiaceae	Roseibium	Roseibium denhamense DSM 15949
637289913_Rpom	2817887065	36.89	328	185	6	1	311	1	323	1.46e-63	202	Proteobacteria	Alphaproteobacteria	Rhodobacterales	Rhodobacteraceae	unclassified	Rhodobacteraceae bacterium NP31
637289913_Rpom	2817793195	36.89	328	185	6	1	311	1	323	1.46e-63	202	Proteobacteria	Alphaproteobacteria	Rhodobacterales	Rhodobacteraceae	unclassified	Rhodobacteraceae bacterium SP161
637289913_Rpom	2717206591	36.741	313	184	4	26	324	28	340	1.55e-63	202	Proteobacteria	Alphaproteobacteria	Pelagibacterales	Pelagibacteraceae	unclassified	Uncultured Pelagibacteraceae bacterium AG-464-B04
637289913_Rpom	2737641641	36.697	327	193	4	7	319	7	333	1.89e-63	202	Proteobacteria	Alphaproteobacteria	Rhodobacterales	Roseobacteraceae	Celeribacter	Celeribacter baekdonensis strain LH4 reanalysis
637289913_Rpom	2807861608	36.697	327	193	4	7	319	7	333	1.89e-63	202	Proteobacteria	Alphaproteobacteria	Rhodobacterales	Roseobacteraceae	Celeribacter	Celeribacter baekdonensis LH4
637289913_Rpom	2788481637	38.033	305	179	3	25	319	31	335	1.91e-63	202	Proteobacteria	Alphaproteobacteria	Hyphomicrobiales	Rhodobiaceae	unclassified	Rhodobiaceae bacterium EAC2107
637289913_Rpom	2769250629	38.929	280	159	4	51	319	1	279	1.99e-63	200	Proteobacteria	Gammaproteobacteria	Vibrionales	Vibrionaceae	Vibrio	Vibrio sp. ZF57
637289913_Rpom	2807563204	37.69	329	185	7	6	317	5	330	2.35e-63	202	Proteobacteria	Alphaproteobacteria	Pelagibacterales	Pelagibacteraceae	unclassified	Pelagibacteraceae bacterium NAT83
637289913_Rpom	2520220128	35.736	333	200	4	1	319	1	333	2.44e-63	202	Proteobacteria	Alphaproteobacteria	Rhodobacterales	Roseobacteraceae	Celeribacter	Celeribacter baekdonensis B30
637289913_Rpom	2715492169	34.877	324	198	5	7	319	5	326	2.46e-63	201	Proteobacteria	Alphaproteobacteria	Rhodobacterales	Rhodobacteraceae	Paracoccus	Paracoccus halophilus JCM 14014
637289913_Rpom	2618007193	34.877	324	198	5	7	319	5	326	2.46e-63	201	Proteobacteria	Alphaproteobacteria	Rhodobacterales	Rhodobacteraceae	Paracoccus	Paracoccus halophilus CGMCC 1.6117
637289913_Rpom	2807300580	36.145	332	199	5	5	323	2	333	3.05e-63	201	Proteobacteria	Alphaproteobacteria	Rhodobacterales	Rhodobacteraceae	Paracoccus	Paracoccus yeei TT13
637289913_Rpom	2774573987	36.145	332	199	5	5	323	2	333	3.05e-63	201	Proteobacteria	Alphaproteobacteria	Rhodobacterales	Rhodobacteraceae	Paracoccus	Paracoccus yeei FDAARGOS_252
637289913_Rpom	2843174948	36.145	332	199	5	5	323	2	333	3.29e-63	201	Proteobacteria	Alphaproteobacteria	Rhodobacterales	Rhodobacteraceae	Paracoccus	Paracoccus yeei CCUG 32053
637289913_Rpom	2596935951	35.922	309	187	5	26	323	25	333	3.51e-63	201	Proteobacteria	Alphaproteobacteria	Rhodobacterales	Rhodobacteraceae	Paracoccus	Paracoccus sulfuroxidans CGMCC 1.5364
637289913_Rpom	2724261942	35.948	306	183	3	27	319	36	341	3.69e-63	201	Proteobacteria	Alphaproteobacteria	Rhodospirillales	Rhodospirillaceae	unclassified	Rhodospirillaceae bacterium JGI 02_H19 (contamination screened)
637289913_Rpom	2967488462	35.873	315	181	5	26	323	25	335	3.79e-63	201	Proteobacteria	Alphaproteobacteria	Rhodobacterales	Rhodobacteraceae	Litorivita	Litorivita pollutaquae FSX-11
637289913_Rpom	2843183047	36.145	332	199	5	5	323	2	333	3.86e-63	201	Proteobacteria	Alphaproteobacteria	Rhodobacterales	Rhodobacteraceae	Paracoccus	Paracoccus mutanolyticus RSP-02
637289913_Rpom	2855048175	35.562	329	198	6	7	323	5	331	5.04e-63	201	Proteobacteria	Alphaproteobacteria	Rhodobacterales	Rhodobacteraceae	Paracoccus	Paracoccus denitrificans ISTOD1
637289913_Rpom	2899274653	37.217	309	179	5	26	324	25	328	5.15e-63	201	Proteobacteria	Alphaproteobacteria	Rhodobacterales	Rhodobacteraceae	Paracoccus	Paracoccus xiamenensis 12-3
637289913_Rpom	2832621510	34.091	308	192	4	27	323	24	331	5.86e-63	201	Proteobacteria	Alphaproteobacteria	Rhodobacterales	Rhodobacteraceae	Haematobacter	Haematobacter missouriensis H1892
637289913_Rpom	2600878980	34.091	308	192	4	27	323	24	331	5.86e-63	201	Proteobacteria	Alphaproteobacteria	Rhodobacterales	Rhodobacteraceae	Haematobacter	Haematobacter missouriensis CCUG 52307
637289913_Rpom	2511958209	36.039	308	184	5	27	323	26	331	6.67e-63	201	Proteobacteria	Alphaproteobacteria	Rhodobacterales	Rhodobacteraceae	Paracoccus	Paracoccus denitrificans SD1
637289913_Rpom	2790323984	35.922	309	181	4	26	319	26	332	6.96e-63	201	Proteobacteria	Alphaproteobacteria	Rhodobacterales	Roseobacteraceae	Maritimibacter	Maritimibacter sp. EAC76
637289913_Rpom	2909986083	36.686	338	192	8	5	322	1	336	7.34e-63	201	Proteobacteria	Alphaproteobacteria	Pelagibacterales	Pelagibacteraceae	Candidatus Pelagibacter	Candidatus Pelagibacter sp. FZCC0015
637289913_Rpom	2839564214	34.091	308	192	4	27	323	45	352	8.07e-63	201	Proteobacteria	Alphaproteobacteria	Rhodobacterales	Rhodobacteraceae	Haematobacter	Haematobacter missouriensis H2381
637289913_Rpom	2832720846	33.766	308	193	4	27	323	25	332	8.59e-63	200	Proteobacteria	Alphaproteobacteria	Rhodobacterales	Rhodobacteraceae	Haematobacter	Haematobacter sp. H2240
637289913_Rpom	2717183867	36.257	342	196	8	1	322	5	344	8.86e-63	201	Proteobacteria	Alphaproteobacteria	Pelagibacterales	Pelagibacteraceae	unclassified	Uncultured Pelagibacteraceae bacterium AG-390-A23
637289913_Rpom	2790386109	33.538	325	196	4	5	311	1	323	2.07e-62	199	Proteobacteria	Alphaproteobacteria	Rhodobacterales	Rhodobacteraceae	Cypionkella	Cypionkella psychrotolerans PAMC 27389
637289913_Rpom	2617827469	34.234	333	203	5	1	319	1	331	2.62e-62	199	Proteobacteria	Alphaproteobacteria	Rhodobacterales	Roseobacteraceae	Celeribacter	Celeribacter neptunius DSM 26471
637289913_Rpom	2517861126	36.422	313	178	5	26	321	25	333	3.01e-62	199	Proteobacteria	Alphaproteobacteria	Rhodobacterales	unclassified	unclassified	Rhodobacterales sp. HTCC2255 SAG (unscreened)
637289913_Rpom	2517702034	36.422	313	178	5	26	321	25	333	3.01e-62	199	Proteobacteria	Alphaproteobacteria	Rhodobacterales	unclassified	unclassified	Rhodobacterales sp. HTCC2255
637289913_Rpom	2236440109	36.422	313	178	5	26	321	25	333	3.01e-62	199	Proteobacteria	Alphaproteobacteria	unclassified	unclassified	unclassified	alpha proteobacterium SCGC AAA076-C03 (unscreened)
637289913_Rpom	2562584868	35.417	336	200	6	1	319	5	340	3.46e-62	199	Proteobacteria	Alphaproteobacteria	Pelagibacterales	Pelagibacteraceae	Candidatus Pelagibacter	Candidatus Pelagibacter sp. HIMB122
637289913_Rpom	2597435854	35.962	317	189	6	7	311	5	319	3.53e-62	199	Proteobacteria	Alphaproteobacteria	Rhodobacterales	Rhodobacteraceae	Paracoccus	Paracoccus denitrificans DSM 15418
637289913_Rpom	2558686022	35.843	332	200	5	5	323	2	333	3.77e-62	199	Proteobacteria	Alphaproteobacteria	Rhodobacterales	Rhodobacteraceae	Paracoccus	Paracoccus yeei ATCC BAA-599
637289913_Rpom	2855047282	35.843	332	200	5	5	323	2	333	3.77e-62	199	Proteobacteria	Alphaproteobacteria	Rhodobacterales	Rhodobacteraceae	Paracoccus	Paracoccus yeei G1212
637289913_Rpom	2525595697	33.54	322	200	5	1	311	1	319	3.84e-62	198	Proteobacteria	Gammaproteobacteria	Pseudomonadales	Pseudomonadaceae	Pseudomonas	Pseudomonas aeruginosa WC55
637289913_Rpom	2894348514	34.036	332	206	3	1	319	1	332	4.14e-62	199	Proteobacteria	Alphaproteobacteria	Rhodobacterales	Roseobacteraceae	Celeribacter	Celeribacter sp. HF31
637289913_Rpom	639771165	35.258	329	199	6	7	323	5	331	4.19e-62	198	Proteobacteria	Alphaproteobacteria	Rhodobacterales	Rhodobacteraceae	Paracoccus	Paracoccus denitrificans PD1222
637289913_Rpom	2599107944	35.258	329	199	6	7	323	5	331	4.19e-62	198	Proteobacteria	Alphaproteobacteria	Rhodobacterales	Rhodobacteraceae	Paracoccus	Paracoccus denitrificans DSM 413
637289913_Rpom	2841601673	35.258	329	199	6	7	323	5	331	4.19e-62	198	Proteobacteria	Alphaproteobacteria	Rhodobacterales	Rhodobacteraceae	Paracoccus	Paracoccus denitrificans ATCC 19367
637289913_Rpom	2828654634	35.258	329	199	6	7	323	5	331	4.19e-62	198	Proteobacteria	Alphaproteobacteria	Rhodobacterales	Rhodobacteraceae	Paracoccus	Paracoccus denitrificans DSM 104981
637289913_Rpom	2599113308	35.258	329	199	6	7	323	5	331	4.19e-62	198	Proteobacteria	Alphaproteobacteria	Rhodobacterales	Rhodobacteraceae	Paracoccus	Paracoccus denitrificans DSM 415
637289913_Rpom	651452879	34.663	326	200	5	10	323	9	333	4.67e-62	198	Proteobacteria	Alphaproteobacteria	Rhodobacterales	Rhodobacteraceae	Paracoccus	Paracoccus sp. TRP
637289913_Rpom	2729473417	35.736	333	200	4	1	319	1	333	4.84e-62	198	Proteobacteria	Alphaproteobacteria	Rhodobacterales	Roseobacteraceae	Celeribacter	Celeribacter ethanolicus NH195
637289913_Rpom	2805080265	35.736	333	200	4	1	319	1	333	4.84e-62	198	Proteobacteria	Alphaproteobacteria	Rhodobacterales	Roseobacteraceae	Celeribacter	Celeribacter ethanolicus TSPH2
637289913_Rpom	2681871375	35.258	329	199	6	7	323	5	331	5.91e-62	198	Proteobacteria	Alphaproteobacteria	Rhodobacterales	Rhodobacteraceae	Paracoccus	Paracoccus thiocyanatus ATCC 700171
637289913_Rpom	2807578615	37.705	305	180	3	25	319	31	335	6e-62	198	Proteobacteria	Alphaproteobacteria	Hyphomicrobiales	unclassified	unclassified	Hyphomicrobiales bacterium NAT353
637289913_Rpom	2773741776	35.258	329	199	6	7	323	5	331	6.3e-62	198	Proteobacteria	Alphaproteobacteria	Rhodobacterales	Rhodobacteraceae	Paracoccus	Paracoccus pantotrophus DSM 2944
637289913_Rpom	2599016395	35.258	329	199	6	7	323	5	331	6.3e-62	198	Proteobacteria	Alphaproteobacteria	Rhodobacterales	Rhodobacteraceae	Paracoccus	Paracoccus pantotrophus DSM 11073
637289913_Rpom	2509073149	35.258	329	199	6	7	323	5	331	6.3e-62	198	Proteobacteria	Alphaproteobacteria	Rhodobacterales	Rhodobacteraceae	Paracoccus	Paracoccus pantotrophus J40
637289913_Rpom	2855029519	35.258	329	199	6	7	323	5	331	6.3e-62	198	Proteobacteria	Alphaproteobacteria	Rhodobacterales	Rhodobacteraceae	Paracoccus	Paracoccus pantotrophus NJUST38
637289913_Rpom	2508634692	35.258	329	199	6	7	323	5	331	6.3e-62	198	Proteobacteria	Alphaproteobacteria	Rhodobacterales	Rhodobacteraceae	Paracoccus	Paracoccus pantotrophus J46
637289913_Rpom	2920187647	35.077	325	198	3	10	321	9	333	6.88e-62	198	Proteobacteria	Alphaproteobacteria	Rhodobacterales	Rhodobacteraceae	Amylibacter	Amylibacter sp. SFDW26
637289913_Rpom	2510909565	35.417	336	200	6	1	319	5	340	7.42e-62	198	Proteobacteria	Alphaproteobacteria	Pelagibacterales	Pelagibacteraceae	Candidatus Pelagibacter	Candidatus Pelagibacter ubique HIMB083
637289913_Rpom	2832550918	35.333	300	183	4	35	323	1	300	7.61e-62	197	Proteobacteria	Alphaproteobacteria	Rhodobacterales	Rhodobacteraceae	Haematobacter	Haematobacter massiliensis H0445
637289913_Rpom	2813186933	34.65	329	198	4	6	321	8	332	8.21e-62	197	Proteobacteria	Alphaproteobacteria	unclassified	unclassified	unclassified	SAR116 cluster alphaproteobacterium CPC30
637289913_Rpom	2724227164	36.593	317	181	4	7	310	27	336	8.23e-62	198	Proteobacteria	Deltaproteobacteria	unclassified	unclassified	unclassified	Deltaproteobacterium SAR324 bacterium JGI 02_D19 (contamination screened)
637289913_Rpom	2503755432	35.843	332	196	6	5	319	1	332	8.4e-62	198	Proteobacteria	Alphaproteobacteria	Pelagibacterales	Pelagibacteraceae	Candidatus Pelagibacter	Candidatus Pelagibacter ubique HIMB140
637289913_Rpom	2901866801	34.568	324	199	5	12	323	10	332	8.94e-62	197	Proteobacteria	Alphaproteobacteria	Rhodobacterales	Rhodobacteraceae	Paracoccus	Paracoccus sp. S-4012
637289913_Rpom	2717775017	36.656	311	177	7	27	321	32	338	1.25e-61	197	Proteobacteria	Alphaproteobacteria	unclassified	unclassified	unclassified	SAR116 cluster alphaproteobacterium AG-426-A06
637289913_Rpom	2511956131	35.484	310	189	5	25	323	22	331	1.28e-61	197	Proteobacteria	Alphaproteobacteria	Rhodobacterales	Rhodobacteraceae	Paracoccus	Paracoccus denitrificans SD1
637289913_Rpom	2878590037	33.23	322	202	6	11	321	8	327	1.32e-61	197	Proteobacteria	Gammaproteobacteria	Vibrionales	Vibrionaceae	Photobacterium	Photobacterium aquimaris DSM 23343
637289913_Rpom	2772785018	33.23	322	202	6	11	321	8	327	1.32e-61	197	Proteobacteria	Gammaproteobacteria	Vibrionales	Vibrionaceae	Photobacterium	Photobacterium aquimaris DSM 23343
637289913_Rpom	2780911949	34.936	312	189	4	25	322	45	356	1.37e-61	198	Proteobacteria	Deltaproteobacteria	unclassified	unclassified	unclassified	SAR324 cluster deltaproteobacterium MED745
637289913_Rpom	2528277125	34.663	326	200	5	10	323	46	370	1.39e-61	198	Proteobacteria	Alphaproteobacteria	Rhodobacterales	Rhodobacteraceae	Paracoccus	Paracoccus sp. J56
637289913_Rpom	2779017909	35.494	324	191	4	7	312	1	324	1.64e-61	197	Proteobacteria	Alphaproteobacteria	Rhodospirillales	Rhodospirillaceae	unclassified	Rhodospirillaceae bacterium MED1079
637289913_Rpom	2508637494	34.65	329	202	5	7	323	6	333	1.79e-61	197	Proteobacteria	Alphaproteobacteria	Rhodobacterales	Rhodobacteraceae	Paracoccus	Paracoccus sp. J39
637289913_Rpom	2509356460	34.65	329	202	5	7	323	6	333	1.79e-61	197	Proteobacteria	Alphaproteobacteria	Rhodobacterales	Rhodobacteraceae	Paracoccus	Paracoccus sp. J55
637289913_Rpom	2504983486	34.65	329	202	5	7	323	6	333	1.79e-61	197	Proteobacteria	Alphaproteobacteria	Rhodobacterales	Rhodobacteraceae	Paracoccus	Paracoccus sp. J4
637289913_Rpom	2807300574	33.968	315	197	5	20	323	18	332	2.11e-61	197	Proteobacteria	Alphaproteobacteria	Rhodobacterales	Rhodobacteraceae	Paracoccus	Paracoccus yeei TT13
637289913_Rpom	2558686309	33.968	315	197	5	20	323	18	332	2.11e-61	197	Proteobacteria	Alphaproteobacteria	Rhodobacterales	Rhodobacteraceae	Paracoccus	Paracoccus yeei ATCC BAA-599
637289913_Rpom	2855047167	33.968	315	197	5	20	323	18	332	2.11e-61	197	Proteobacteria	Alphaproteobacteria	Rhodobacterales	Rhodobacteraceae	Paracoccus	Paracoccus yeei G1212
637289913_Rpom	2774573991	33.968	315	197	5	20	323	18	332	2.11e-61	197	Proteobacteria	Alphaproteobacteria	Rhodobacterales	Rhodobacteraceae	Paracoccus	Paracoccus yeei FDAARGOS_252
637289913_Rpom	2843174944	33.651	315	198	5	20	323	18	332	2.91e-61	196	Proteobacteria	Alphaproteobacteria	Rhodobacterales	Rhodobacteraceae	Paracoccus	Paracoccus yeei CCUG 32053
637289913_Rpom	2776596418	34.356	326	192	6	1	311	1	319	3.4e-61	196	Proteobacteria	Alphaproteobacteria	Rhodobacterales	Rhodobacteraceae	Paracoccus	Paracoccus tegillarcae BM15
637289913_Rpom	2789125583	35.962	317	189	4	9	312	6	321	3.81e-61	196	Proteobacteria	Gammaproteobacteria	Oceanospirillales	Oceanospirillaceae	unclassified	Oceanospirillaceae bacterium ARS48
637289913_Rpom	2846872822	33.555	301	190	4	30	323	50	347	4.07e-61	196	Proteobacteria	Betaproteobacteria	Burkholderiales	Alcaligenaceae	Alcaligenes	Alcaligenes aquatilis QD168
637289913_Rpom	2739674357	34.743	331	200	5	7	321	8	338	4.89e-61	196	Proteobacteria	Alphaproteobacteria	Pelagibacterales	Pelagibacteraceae	Candidatus Pelagibacter	Pelagibacter bacterium JGI 01_C21_750m (contamination screened)
637289913_Rpom	2788475611	37.377	305	181	3	25	319	31	335	5.72e-61	196	Proteobacteria	Alphaproteobacteria	Hyphomicrobiales	Rhodobiaceae	unclassified	Rhodobiaceae bacterium SAT202
637289913_Rpom	2915721323	35.599	309	188	4	26	323	24	332	5.73e-61	196	Proteobacteria	Alphaproteobacteria	Rhodobacterales	Rhodobacteraceae	Paracoccus	Paracoccus sp. MC1854
637289913_Rpom	2517393119	33.333	315	199	5	20	323	18	332	6.11e-61	195	Proteobacteria	Alphaproteobacteria	Rhodobacterales	Rhodobacteraceae	Paracoccus	Paracoccus sp. N5
637289913_Rpom	2834598824	35.599	309	178	5	26	319	25	327	6.83e-61	195	Proteobacteria	Alphaproteobacteria	Rhodobacterales	Rhodobacteraceae	Paracoccus	Paracoccus siganidrum M26
637289913_Rpom	2915717821	35.599	309	188	4	26	323	24	332	7.02e-61	195	Proteobacteria	Alphaproteobacteria	Rhodobacterales	Rhodobacteraceae	Paracoccus	Paracoccus sp. MC1862
637289913_Rpom	2823151405	34.824	313	189	5	25	323	23	334	9.29e-61	195	Proteobacteria	Alphaproteobacteria	Pelagibacterales	Pelagibacteraceae	Candidatus Pelagibacter	Pelagibacter bacterium MED1153
637289913_Rpom	2834581117	35.258	329	199	6	7	323	5	331	9.33e-61	195	Proteobacteria	Alphaproteobacteria	Rhodobacterales	Rhodobacteraceae	Paracoccus	Paracoccus thiocyanatus SST
637289913_Rpom	2855053339	35.922	309	187	4	26	323	24	332	9.58e-61	195	Proteobacteria	Alphaproteobacteria	Rhodobacterales	Rhodobacteraceae	Paracoccus	Paracoccus salipaludis WN007
637289913_Rpom	2807429577	33.333	315	199	5	20	323	18	332	9.9e-61	195	Proteobacteria	Alphaproteobacteria	Rhodobacterales	Rhodobacteraceae	Paracoccus	Paracoccus aminovorans HPD-2
637289913_Rpom	2843180391	34.921	315	194	5	20	323	18	332	1.13e-60	195	Proteobacteria	Alphaproteobacteria	Rhodobacterales	Rhodobacteraceae	Paracoccus	Paracoccus mutanolyticus RSP-02
637289913_Rpom	2855058473	34.65	329	201	6	7	323	5	331	1.36e-60	194	Proteobacteria	Alphaproteobacteria	Rhodobacterales	Rhodobacteraceae	Paracoccus	Paracoccus versutus MAL 1HM19
637289913_Rpom	2671857154	35.463	313	189	3	12	311	11	323	1.42e-60	194	Proteobacteria	Alphaproteobacteria	Rhodobacterales	Roseobacteraceae	Roseobacter	Roseobacter sp. SCGC AB-661-L17
637289913_Rpom	2843176718	34.921	315	194	5	20	323	18	332	1.5e-60	194	Proteobacteria	Alphaproteobacteria	Rhodobacterales	Rhodobacteraceae	Paracoccus	Paracoccus yeei CCUG 32053
637289913_Rpom	2596934346	34.451	328	204	5	7	323	5	332	1.66e-60	194	Proteobacteria	Alphaproteobacteria	Rhodobacterales	Rhodobacteraceae	Paracoccus	Paracoccus sulfuroxidans CGMCC 1.5364
637289913_Rpom	2817909823	34.906	318	194	3	7	311	6	323	1.94e-60	194	Proteobacteria	Alphaproteobacteria	Rhodobacterales	Rhodobacteraceae	unclassified	Rhodobacteraceae bacterium CPC74
637289913_Rpom	2817753614	34.906	318	194	3	7	311	6	323	1.94e-60	194	Proteobacteria	Alphaproteobacteria	Rhodobacterales	Rhodobacteraceae	unclassified	Rhodobacteraceae bacterium NP1180
637289913_Rpom	2599008912	34.65	329	201	6	7	323	5	331	1.96e-60	194	Proteobacteria	Alphaproteobacteria	Rhodobacterales	Rhodobacteraceae	Paracoccus	Paracoccus pantotrophus DSM 1403
637289913_Rpom	2773945579	34.65	329	201	6	7	323	5	331	1.96e-60	194	Proteobacteria	Alphaproteobacteria	Rhodobacterales	Rhodobacteraceae	Paracoccus	Paracoccus versutus DSM 17099
637289913_Rpom	2616638012	34.65	329	201	6	7	323	5	331	1.96e-60	194	Proteobacteria	Alphaproteobacteria	Rhodobacterales	Rhodobacteraceae	Paracoccus	Paracoccus versutus DSM 582
637289913_Rpom	2715496063	34.65	329	201	6	7	323	5	331	1.96e-60	194	Proteobacteria	Alphaproteobacteria	Rhodobacterales	Rhodobacteraceae	Paracoccus	Paracoccus versutus DSM 582
637289913_Rpom	2901874996	34.65	329	201	6	7	323	5	331	1.96e-60	194	Proteobacteria	Alphaproteobacteria	Rhodobacterales	Rhodobacteraceae	Paracoccus	Paracoccus sp. FO-3
637289913_Rpom	2724870558	33.435	329	206	5	7	323	6	333	1.96e-60	194	Proteobacteria	Alphaproteobacteria	Rhodobacterales	Rhodobacteraceae	Paracoccus	Paracoccus sp. MKU1
637289913_Rpom	2517435324	35.224	335	199	7	6	323	10	343	3.18e-60	194	Proteobacteria	Alphaproteobacteria	Pelagibacterales	Pelagibacteraceae	Candidatus Pelagibacter	Alphaproteobacteria sp. SAR11 B4 (unscreened)
637289913_Rpom	2882564027	34.528	307	189	4	27	321	36	342	3.9e-60	194	Proteobacteria	Alphaproteobacteria	Hyphomicrobiales	Devosiaceae	Pelagibacterium	Pelagibacterium sp. IMCC34151
637289913_Rpom	2739767333	34.049	326	200	5	12	323	10	334	4e-60	193	Proteobacteria	Alphaproteobacteria	Pelagibacterales	Pelagibacteraceae	Candidatus Pelagibacter	Pelagibacter bacterium JGI 02_J10 (contamination screened)
637289913_Rpom	2885093712	34.951	309	190	4	26	323	32	340	4.09e-60	194	Proteobacteria	Alphaproteobacteria	Rhodobacterales	Rhodobacteraceae	Paracoccus	Paracoccus luteus CFH 10530
637289913_Rpom	2617972144	35.505	307	185	3	26	319	25	331	4.48e-60	193	Proteobacteria	Alphaproteobacteria	Rhodobacterales	Roseobacteraceae	Celeribacter	Celeribacter halophilus CGMCC 1.8891
637289913_Rpom	2595579535	35.505	307	185	3	26	319	25	331	4.48e-60	193	Proteobacteria	Alphaproteobacteria	Rhodobacterales	Roseobacteraceae	Celeribacter	Celeribacter halophilus DSM 26270
637289913_Rpom	2729479448	35.505	307	185	3	26	319	25	331	4.48e-60	193	Proteobacteria	Alphaproteobacteria	Rhodobacterales	Roseobacteraceae	Celeribacter	Celeribacter halophilus ZXM137
637289913_Rpom	2558686661	34.603	315	195	5	20	323	18	332	6.9e-60	192	Proteobacteria	Alphaproteobacteria	Rhodobacterales	Rhodobacteraceae	Paracoccus	Paracoccus yeei ATCC BAA-599
637289913_Rpom	2807298579	34.603	315	195	5	20	323	18	332	6.9e-60	192	Proteobacteria	Alphaproteobacteria	Rhodobacterales	Rhodobacteraceae	Paracoccus	Paracoccus yeei TT13
637289913_Rpom	2855046263	34.603	315	195	5	20	323	18	332	6.9e-60	192	Proteobacteria	Alphaproteobacteria	Rhodobacterales	Rhodobacteraceae	Paracoccus	Paracoccus yeei G1212
637289913_Rpom	2774571901	34.603	315	195	5	20	323	18	332	6.9e-60	192	Proteobacteria	Alphaproteobacteria	Rhodobacterales	Rhodobacteraceae	Paracoccus	Paracoccus yeei FDAARGOS_252
637289913_Rpom	2817755779	34.277	318	196	3	7	311	6	323	9.79e-60	192	Proteobacteria	Alphaproteobacteria	Rhodobacterales	Rhodobacteraceae	unclassified	Rhodobacteraceae bacterium SAT2
637289913_Rpom	2788488273	37.049	305	182	3	25	319	31	335	1.09e-59	192	Proteobacteria	Alphaproteobacteria	Hyphomicrobiales	Rhodobiaceae	unclassified	Rhodobiaceae bacterium MED879
637289913_Rpom	2654249253	36.301	292	173	3	43	321	1	292	1.18e-59	191	Proteobacteria	Deltaproteobacteria	unclassified	unclassified	unclassified	SAR324 cluster deltaproteobacterium REDSEA-S26_B7
637289913_Rpom	2778464511	35.077	325	199	4	7	319	5	329	1.27e-59	192	Proteobacteria	Gammaproteobacteria	unclassified	unclassified	unclassified	Gammaproteobacteria bacterium MED759
637289913_Rpom	2509356464	35.866	329	199	5	7	323	5	333	1.38e-59	192	Proteobacteria	Alphaproteobacteria	Rhodobacterales	Rhodobacteraceae	Paracoccus	Paracoccus sp. J55
637289913_Rpom	2640445587	34.756	328	198	5	10	321	25	352	1.53e-59	192	Proteobacteria	Alphaproteobacteria	unclassified	unclassified	unclassified	Alphaproteobacteria bacterium SCGC AB-629-G21 - v2 (unscreened)
637289913_Rpom	2708380594	34.139	331	202	5	7	321	8	338	1.58e-59	192	Proteobacteria	Alphaproteobacteria	Pelagibacterales	Pelagibacteraceae	unclassified	SAR11 cluster bacterium JGI GoM_1470m_185_D04 (contamination screened)
637289913_Rpom	2881944004	32.11	327	209	5	5	319	15	340	3.29e-59	191	Proteobacteria	Alphaproteobacteria	Hyphomicrobiales	Devosiaceae	Pelagibacterium	Pelagibacterium lentulum B2
637289913_Rpom	2717778223	33.226	310	194	3	25	321	27	336	3.88e-59	191	Proteobacteria	Alphaproteobacteria	unclassified	unclassified	unclassified	SAR116 cluster alphaproteobacterium AG-426-I14
637289913_Rpom	2551630129	39.3	257	146	4	73	319	1	257	4.03e-59	188	Proteobacteria	Gammaproteobacteria	Vibrionales	Vibrionaceae	Vibrio	Vibrio splendidus FF-500
637289913_Rpom	2739765380	34.139	331	202	5	7	321	8	338	4.32e-59	191	Proteobacteria	Alphaproteobacteria	Pelagibacterales	Pelagibacteraceae	Candidatus Pelagibacter	Pelagibacter bacterium JGI _01_G17_750m (contamination screened)
637289913_Rpom	2562591317	36.877	301	177	4	25	312	26	326	7.12e-59	190	Proteobacteria	Alphaproteobacteria	Pelagibacterales	Pelagibacteraceae	Candidatus Pelagibacter	Candidatus Pelagibacter ubique HTCC7214
637289913_Rpom	2717450971	34.936	312	189	4	25	322	27	338	7.63e-59	190	Proteobacteria	Alphaproteobacteria	unclassified	unclassified	unclassified	SAR116 cluster alphaproteobacterium AG-321-K23
637289913_Rpom	2717773948	34.936	312	189	4	25	322	27	338	7.79e-59	190	Proteobacteria	Alphaproteobacteria	unclassified	unclassified	unclassified	SAR116 cluster alphaproteobacterium AG-390-L20
637289913_Rpom	2834599621	36.17	329	198	6	7	323	5	333	9.2e-59	190	Proteobacteria	Alphaproteobacteria	Rhodobacterales	Rhodobacteraceae	Paracoccus	Paracoccus siganidrum M26
637289913_Rpom	2640441188	37.576	330	181	9	12	322	13	336	9.55e-59	190	Proteobacteria	Gammaproteobacteria	unclassified	unclassified	unclassified	Gammaproteobacteria bacterium SCGC AB-629-P17 - v2 (unscreened)
637289913_Rpom	2236440774	34.688	320	179	6	25	322	27	338	9.66e-59	190	Proteobacteria	Alphaproteobacteria	unclassified	unclassified	unclassified	alpha proteobacterium SCGC AAA015-N04 (unscreened)
637289913_Rpom	2717775602	32.622	328	208	3	7	321	9	336	9.97e-59	190	Proteobacteria	Alphaproteobacteria	unclassified	unclassified	unclassified	SAR116 cluster alphaproteobacterium AG-426-B08
637289913_Rpom	2887650766	34.756	328	200	4	7	320	5	332	1.05e-58	190	Proteobacteria	Gammaproteobacteria	Oceanospirillales	Litoricolaceae	Litoricola	Litoricola sp. AG-915-K04
637289913_Rpom	2984278351	30.864	324	213	3	12	324	10	333	1.12e-58	189	Proteobacteria	Gammaproteobacteria	Pseudomonadales	Pseudomonadaceae	Pseudomonas	Pseudomonas taeanensis MS-3
637289913_Rpom	2236276048	34.839	310	188	4	27	322	1	310	1.54e-58	189	Proteobacteria	Alphaproteobacteria	unclassified	unclassified	unclassified	alpha proteobacterium SCGC AAA536-G10 (unscreened)
637289913_Rpom	2788476247	38.188	309	180	4	25	322	31	339	2.03e-58	189	Proteobacteria	Alphaproteobacteria	Hyphomicrobiales	Rhodobiaceae	unclassified	Rhodobiaceae bacterium MED766
637289913_Rpom	2511956436	35.312	320	195	5	4	311	2	321	2.57e-58	189	Proteobacteria	Alphaproteobacteria	Rhodobacterales	Rhodobacteraceae	Paracoccus	Paracoccus denitrificans SD1
637289913_Rpom	2887342008	35.093	322	197	4	10	319	8	329	2.8e-58	189	Proteobacteria	Gammaproteobacteria	Oceanospirillales	Litoricolaceae	Litoricola	Litoricola sp. AG-900-B21
637289913_Rpom	2717767150	34.615	312	190	4	25	322	27	338	3.1e-58	189	Proteobacteria	Alphaproteobacteria	unclassified	unclassified	unclassified	SAR116 cluster alphaproteobacterium AG-335-B03
637289913_Rpom	2807565468	33.841	328	206	4	6	323	6	332	3.17e-58	188	Proteobacteria	Alphaproteobacteria	Pelagibacterales	Pelagibacteraceae	unclassified	Pelagibacteraceae bacterium NAT182
637289913_Rpom	2779004209	33.434	332	202	5	10	322	7	338	3.27e-58	189	Proteobacteria	Alphaproteobacteria	Rhodospirillales	Rhodospirillaceae	unclassified	Rhodospirillaceae bacterium MED191
637289913_Rpom	2508637490	35.562	329	200	5	7	323	5	333	3.36e-58	188	Proteobacteria	Alphaproteobacteria	Rhodobacterales	Rhodobacteraceae	Paracoccus	Paracoccus sp. J39
637289913_Rpom	2504983482	35.562	329	200	5	7	323	5	333	3.36e-58	188	Proteobacteria	Alphaproteobacteria	Rhodobacterales	Rhodobacteraceae	Paracoccus	Paracoccus sp. J4
637289913_Rpom	2597121695	35.806	310	182	5	27	323	25	330	3.42e-58	188	Proteobacteria	Alphaproteobacteria	Hyphomicrobiales	Stappiaceae	Roseibium	Roseibium hamelinense ATCC BAA-252
637289913_Rpom	2778641738	35.831	307	179	4	7	295	1	307	5.09e-58	187	Proteobacteria	Alphaproteobacteria	Rhodospirillales	Rhodospirillaceae	unclassified	Rhodospirillaceae bacterium NAT39
637289913_Rpom	2813150686	33.55	307	192	3	27	321	31	337	6.89e-58	188	Proteobacteria	Alphaproteobacteria	unclassified	unclassified	unclassified	SAR116 cluster alphaproteobacterium MED585
637289913_Rpom	2813088071	32.317	328	209	3	7	321	9	336	6.93e-58	187	Proteobacteria	Alphaproteobacteria	unclassified	unclassified	unclassified	SAR116 cluster alphaproteobacterium NAT72
637289913_Rpom	2817846035	35.831	307	182	5	31	322	28	334	7.39e-58	187	Proteobacteria	Alphaproteobacteria	Rhodobacterales	Rhodobacteraceae	unclassified	Rhodobacteraceae bacterium MED800
637289913_Rpom	2776031751	33.231	325	210	3	6	323	3	327	8.81e-58	187	Proteobacteria	Alphaproteobacteria	Rhodobacterales	Rhodobacteraceae	unclassified	Rhodobacteraceae bacterium QY30
637289913_Rpom	2695080048	33.441	311	194	3	26	323	25	335	9.11e-58	187	Proteobacteria	Alphaproteobacteria	Rhodobacterales	Roseobacteraceae	Celeribacter	Celeribacter marinus DSM 100036
637289913_Rpom	2655543488	33.441	311	194	3	26	323	25	335	9.11e-58	187	Proteobacteria	Alphaproteobacteria	Rhodobacterales	Roseobacteraceae	Celeribacter	Celeribacter marinus IMCC12053
637289913_Rpom	2504637317	34.756	328	200	4	7	320	20	347	1.28e-57	187	Proteobacteria	Gammaproteobacteria	unclassified	unclassified	unclassified	gamma proteobacterium HIMB30
637289913_Rpom	2717770315	34.295	312	191	4	25	322	27	338	1.7e-57	187	Proteobacteria	Alphaproteobacteria	unclassified	unclassified	unclassified	SAR116 cluster alphaproteobacterium AG-337-N21
637289913_Rpom	2617982270	33.981	309	193	4	26	323	24	332	2.11e-57	186	Proteobacteria	Alphaproteobacteria	Rhodobacterales	Rhodobacteraceae	Paracoccus	Paracoccus chinensis CGMCC 1.7655
637289913_Rpom	2823114730	33.535	331	206	4	7	323	8	338	3.03e-57	186	Proteobacteria	Alphaproteobacteria	Pelagibacterales	Pelagibacteraceae	Candidatus Pelagibacter	Pelagibacter bacterium ARS1
637289913_Rpom	2890013948	35.669	314	179	6	26	323	24	330	4.51e-57	185	Proteobacteria	Alphaproteobacteria	Hyphomicrobiales	Stappiaceae	Roseibium	Roseibium sp. RKSG952
637289913_Rpom	2890453483	47.904	167	86	1	159	324	1	167	5e-57	180	Proteobacteria	Alphaproteobacteria	Rhodobacterales	Roseobacteraceae	Yangia	Salipiger sp. SAOS 153D
637289913_Rpom	2616641123	34.347	329	204	5	7	323	5	333	5.87e-57	185	Proteobacteria	Alphaproteobacteria	Rhodobacterales	Rhodobacteraceae	Paracoccus	Paracoccus versutus DSM 582
637289913_Rpom	2855058126	34.347	329	204	5	7	323	5	333	5.87e-57	185	Proteobacteria	Alphaproteobacteria	Rhodobacterales	Rhodobacteraceae	Paracoccus	Paracoccus versutus MAL 1HM19
637289913_Rpom	2715498075	34.347	329	204	5	7	323	5	333	5.87e-57	185	Proteobacteria	Alphaproteobacteria	Rhodobacterales	Rhodobacteraceae	Paracoccus	Paracoccus versutus DSM 582
637289913_Rpom	2773945839	34.347	329	204	5	7	323	5	333	6.06e-57	185	Proteobacteria	Alphaproteobacteria	Rhodobacterales	Rhodobacteraceae	Paracoccus	Paracoccus versutus DSM 17099
637289913_Rpom	646716806	34.985	323	191	5	7	312	6	326	6.59e-57	185	Proteobacteria	Alphaproteobacteria	unclassified	unclassified	Candidatus Puniceispirillum	Candidatus Puniceispirillum marinum IMCC1322
637289913_Rpom	2708352503	33.934	333	200	6	7	321	8	338	7.06e-57	185	Proteobacteria	Alphaproteobacteria	Pelagibacterales	Pelagibacteraceae	unclassified	SAR11 cluster bacterium JGI GoM_375m_188_H08 (contamination screened)
637289913_Rpom	2599732796	53.548	155	67	2	7	157	1	154	1.36e-56	179	Proteobacteria	Alphaproteobacteria	Rhodobacterales	Roseobacteraceae	Nereida	Nereida ignava DSM 16309
637289913_Rpom	2724870550	34.043	329	205	5	7	323	5	333	1.37e-56	184	Proteobacteria	Alphaproteobacteria	Rhodobacterales	Rhodobacteraceae	Paracoccus	Paracoccus sp. MKU1
637289913_Rpom	2773744652	34.242	330	203	6	7	323	5	333	1.94e-56	184	Proteobacteria	Alphaproteobacteria	Rhodobacterales	Rhodobacteraceae	Paracoccus	Paracoccus pantotrophus DSM 2944
637289913_Rpom	2885095478	33.981	309	193	4	26	323	26	334	1.95e-56	184	Proteobacteria	Alphaproteobacteria	Rhodobacterales	Rhodobacteraceae	Paracoccus	Paracoccus haematequi M1-83
637289913_Rpom	2778707970	35.22	318	189	6	10	311	7	323	1.99e-56	184	Proteobacteria	Alphaproteobacteria	Rhodospirillales	Rhodospirillaceae	unclassified	Rhodospirillaceae bacterium SP279
637289913_Rpom	2599015059	34.242	330	203	6	7	323	5	333	2.26e-56	184	Proteobacteria	Alphaproteobacteria	Rhodobacterales	Rhodobacteraceae	Paracoccus	Paracoccus pantotrophus DSM 11073
637289913_Rpom	2508634379	34.242	330	203	6	7	323	5	333	2.26e-56	184	Proteobacteria	Alphaproteobacteria	Rhodobacterales	Rhodobacteraceae	Paracoccus	Paracoccus pantotrophus J46
637289913_Rpom	2509073140	34.242	330	203	6	7	323	5	333	2.26e-56	184	Proteobacteria	Alphaproteobacteria	Rhodobacterales	Rhodobacteraceae	Paracoccus	Paracoccus pantotrophus J40
637289913_Rpom	2740213865	33.436	326	203	4	10	321	11	336	3.37e-56	183	Proteobacteria	Alphaproteobacteria	Pelagibacterales	Pelagibacteraceae	Candidatus Pelagibacter	Pelagibacter bacterium JGI 01_J13_4000m (contamination screened)
637289913_Rpom	2639769364	32.808	317	201	4	7	311	5	321	3.5e-56	183	Proteobacteria	Gammaproteobacteria	unclassified	unclassified	unclassified	Marine Gammaproteobacterium LSUCC0096
637289913_Rpom	2813146764	34.615	312	190	4	25	322	27	338	3.55e-56	183	Proteobacteria	Alphaproteobacteria	unclassified	unclassified	unclassified	SAR116 cluster alphaproteobacterium MED139
637289913_Rpom	2599012161	33.739	329	206	5	7	323	5	333	3.98e-56	183	Proteobacteria	Alphaproteobacteria	Rhodobacterales	Rhodobacteraceae	Paracoccus	Paracoccus pantotrophus DSM 1403
637289913_Rpom	2597439822	34.242	330	203	6	7	323	5	333	4.02e-56	183	Proteobacteria	Alphaproteobacteria	Rhodobacterales	Rhodobacteraceae	Paracoccus	Paracoccus denitrificans DSM 15418
637289913_Rpom	2654240212	35.612	278	166	3	11	275	27	304	4.64e-56	182	Proteobacteria	Deltaproteobacteria	unclassified	unclassified	unclassified	SAR324 cluster deltaproteobacterium REDSEA-S14_B10
637289913_Rpom	2740234151	33.923	339	200	7	5	321	1	337	5.96e-56	183	Proteobacteria	Alphaproteobacteria	Pelagibacterales	Pelagibacteraceae	Candidatus Pelagibacter	Pelagibacter bacterium JGI 01_I10_750m (contamination screened)
637289913_Rpom	2805129427	30.938	320	209	6	12	322	15	331	1.12e-55	182	Proteobacteria	Gammaproteobacteria	Pseudomonadales	Pseudomonadaceae	unclassified	Pseudomonadaceae bacterium NP95
637289913_Rpom	2717207235	32.622	328	207	4	10	323	11	338	3.5e-55	181	Proteobacteria	Alphaproteobacteria	Pelagibacterales	Pelagibacteraceae	unclassified	Uncultured Pelagibacteraceae bacterium AG-464-P07
637289913_Rpom	2717490506	34.234	333	198	7	6	319	5	335	3.87e-55	181	Proteobacteria	Alphaproteobacteria	Pelagibacterales	Pelagibacteraceae	unclassified	Uncultured Pelagibacteraceae bacterium AG-426-G09
637289913_Rpom	2739739490	33.333	333	202	6	7	321	8	338	3.93e-55	181	Proteobacteria	Alphaproteobacteria	Pelagibacterales	Pelagibacteraceae	Candidatus Pelagibacter	Pelagibacter bacterium JGI 01_I13_4000m (contamination screened)
637289913_Rpom	2708348334	32.622	328	207	4	10	323	26	353	4.11e-55	181	Proteobacteria	Alphaproteobacteria	Pelagibacterales	Pelagibacteraceae	unclassified	SAR11 cluster bacterium JGI GoM_375m_188_D08 (contamination screened)
637289913_Rpom	2807557884	35.691	311	184	6	25	320	31	340	5.1e-55	180	Proteobacteria	Gammaproteobacteria	Cellvibrionales	Halieaceae	unclassified	Halieaceae bacterium SP221
637289913_Rpom	2717221938	34.412	340	202	7	1	321	5	342	5.11e-55	181	Proteobacteria	Alphaproteobacteria	Pelagibacterales	Pelagibacteraceae	unclassified	Uncultured Pelagibacteraceae bacterium AG-414-E02
637289913_Rpom	2788222964	35.671	328	191	7	12	324	10	332	5.76e-55	180	Deinococcus-Thermus	Deinococci	Trueperales	Trueperaceae	unclassified	Trueperaceae bacterium SAT2911
637289913_Rpom	2717185630	32.326	331	208	5	7	321	7	337	6.46e-55	180	Proteobacteria	Alphaproteobacteria	Pelagibacterales	Pelagibacteraceae	unclassified	Uncultured Pelagibacteraceae bacterium AG-404-N13
637289913_Rpom	2740208953	33.634	333	201	6	7	321	10	340	7.52e-55	180	Proteobacteria	Alphaproteobacteria	Pelagibacterales	Pelagibacteraceae	Candidatus Pelagibacter	Pelagibacter bacterium JGI 01_H18_4000m (contamination screened)
637289913_Rpom	2740207162	33.435	329	203	5	7	319	22	350	7.75e-55	180	Proteobacteria	Alphaproteobacteria	Pelagibacterales	Pelagibacteraceae	Candidatus Pelagibacter	Pelagibacter bacterium JGI 01_D16_4000m (contamination screened)
637289913_Rpom	2738645311	34.036	332	197	7	8	321	10	337	8.53e-55	180	Proteobacteria	Alphaproteobacteria	Pelagibacterales	Pelagibacteraceae	Candidatus Pelagibacter	Pelagibacter bacterium JGI 02_I16 (contamination screened)
637289913_Rpom	2890453484	57.364	129	55	0	27	155	24	152	1.01e-54	175	Proteobacteria	Alphaproteobacteria	Rhodobacterales	Roseobacteraceae	Yangia	Salipiger sp. SAOS 153D
637289913_Rpom	2807561278	34.551	301	183	4	25	311	24	324	1.58e-54	179	Proteobacteria	Alphaproteobacteria	Pelagibacterales	Pelagibacteraceae	unclassified	Pelagibacteraceae bacterium MED832
637289913_Rpom	2717466036	31.118	331	208	6	11	323	11	339	2.11e-54	179	Proteobacteria	Alphaproteobacteria	Pelagibacterales	Pelagibacteraceae	unclassified	Uncultured Pelagibacteraceae bacterium AG-337-G04
637289913_Rpom	2236342916	35.423	319	191	6	8	313	9	325	2.33e-54	178	Proteobacteria	Gammaproteobacteria	unclassified	unclassified	unclassified	gamma proteobacterium SCGC AAA076-D13 (unscreened)
637289913_Rpom	2717477431	33.634	333	200	7	6	319	5	335	2.51e-54	179	Proteobacteria	Alphaproteobacteria	Pelagibacterales	Pelagibacteraceae	unclassified	Uncultured Pelagibacteraceae bacterium AG-365-D07
637289913_Rpom	2724540805	33.333	330	200	6	10	321	11	338	2.77e-54	178	Proteobacteria	Alphaproteobacteria	Pelagibacterales	Pelagibacteraceae	Candidatus Pelagibacter	Pelagibacter bacterium JGI 02_F17 (contamination screened)
637289913_Rpom	2717474523	34.146	328	193	7	10	319	10	332	3.87e-54	178	Proteobacteria	Alphaproteobacteria	Pelagibacterales	Pelagibacteraceae	unclassified	Uncultured Pelagibacteraceae bacterium AG-349-O05
637289913_Rpom	2805269326	34.603	315	186	6	25	321	25	337	5.95e-54	177	Proteobacteria	Gammaproteobacteria	Acidiferrobacterales	Acidiferrobacteraceae	unclassified	Acidiferrobacteraceae bacterium ARS29
637289913_Rpom	2817847780	34.948	289	175	3	36	311	1	289	6.54e-54	176	Proteobacteria	Alphaproteobacteria	Rhodobacterales	Rhodobacteraceae	unclassified	Rhodobacteraceae bacterium MED864
637289913_Rpom	2717178760	32.934	334	203	7	5	319	1	332	6.96e-54	177	Proteobacteria	Alphaproteobacteria	Pelagibacterales	Pelagibacteraceae	unclassified	Uncultured Pelagibacteraceae bacterium AG-349-L17
637289913_Rpom	2528297330	34.579	321	186	9	8	312	9	321	7.21e-54	177	Proteobacteria	Gammaproteobacteria	unclassified	unclassified	Candidatus Thioglobus	Candidatus Thioglobus sp. AB-747_F18AB-903 (unscreened)
637289913_Rpom	2737768267	34.505	313	185	6	27	321	37	347	8.45e-54	177	Proteobacteria	Alphaproteobacteria	Pelagibacterales	Pelagibacteraceae	Candidatus Pelagibacter	Pelagibacter bacterium JGI 01_F6_750m (contamination screened)
637289913_Rpom	2681873703	33.333	330	206	6	7	323	5	333	1.1e-53	177	Proteobacteria	Alphaproteobacteria	Rhodobacterales	Rhodobacteraceae	Paracoccus	Paracoccus thiocyanatus ATCC 700171
637289913_Rpom	2740492343	34.219	301	184	4	25	311	24	324	1.14e-53	177	Proteobacteria	Alphaproteobacteria	Pelagibacterales	unclassified	unclassified	Pelagibacterales bacterium LSUCC0723
637289913_Rpom	2737739383	36.177	293	172	5	43	321	1	292	1.34e-53	175	Proteobacteria	Deltaproteobacteria	unclassified	unclassified	unclassified	Deltaproteobacteria bacterium SAR324 JGI 01_M13_750m (contamination screened)
637289913_Rpom	2737757053	32.432	333	205	6	7	321	8	338	1.81e-53	176	Proteobacteria	Alphaproteobacteria	Pelagibacterales	Pelagibacteraceae	Candidatus Pelagibacter	Pelagibacter bacterium JGI 01_K4_750m (contamination screened)
637289913_Rpom	2503355991	34.219	301	184	4	25	311	24	324	2.35e-53	176	Proteobacteria	Alphaproteobacteria	Pelagibacterales	Pelagibacteraceae	unclassified	Rickettsiales sp. HIMB114
637289913_Rpom	2855031748	33.987	306	189	5	30	323	1	305	3.59e-53	174	Proteobacteria	Alphaproteobacteria	Rhodobacterales	Rhodobacteraceae	Paracoccus	Paracoccus pantotrophus NJUST38
637289913_Rpom	2236675020	31.804	327	209	4	7	319	9	335	5.47e-53	175	Proteobacteria	Alphaproteobacteria	Pelagibacterales	Pelagibacteraceae	unclassified	alpha proteobacterium SCGC AAA288-E13 (unscreened)
637289913_Rpom	2807576731	32.063	315	200	4	11	312	10	323	9.03e-53	174	Proteobacteria	Alphaproteobacteria	Hyphomicrobiales	unclassified	unclassified	Hyphomicrobiales bacterium IN26
637289913_Rpom	2740266598	33.993	303	185	6	25	313	25	326	9.4e-53	174	Proteobacteria	Gammaproteobacteria	Oceanospirillales	unclassified	unclassified	Oceanospirillales bacterium JGI 01_G13_750m (contamination screened)
637289913_Rpom	2724534733	33.333	306	190	4	32	323	2	307	2.03e-52	172	Proteobacteria	Alphaproteobacteria	Pelagibacterales	Pelagibacteraceae	Candidatus Pelagibacter	Pelagibacter bacterium JGI 01_M13 (contamination screened)
637289913_Rpom	2739735754	32.733	333	204	6	7	321	8	338	2.72e-52	173	Proteobacteria	Alphaproteobacteria	Pelagibacterales	Pelagibacteraceae	Candidatus Pelagibacter	Pelagibacter bacterium JGI 01_K13_1000m (contamination screened)
637289913_Rpom	2915623116	34.219	301	185	5	35	323	1	300	4.08e-52	172	Proteobacteria	Alphaproteobacteria	Rhodobacterales	Rhodobacteraceae	Rhodobacter	Rhodobacter xinxiangensis TJ48
637289913_Rpom	2806813551	30.476	315	209	3	7	314	40	351	4.77e-52	173	Proteobacteria	Alphaproteobacteria	unclassified	unclassified	unclassified	Alphaproteobacteria bacterium SB-MAG 13
637289913_Rpom	2236435897	34.177	316	191	7	12	312	13	326	4.93e-52	172	Proteobacteria	Gammaproteobacteria	unclassified	unclassified	unclassified	gamma proteobacterium SCGC AAA076-E13 (unscreened)
637289913_Rpom	2236341321	34.177	316	191	7	12	312	13	326	5.09e-52	172	Proteobacteria	Gammaproteobacteria	unclassified	unclassified	unclassified	gamma proteobacterium SCGC AAA076-D02 (unscreened)
637289913_Rpom	2654127924	35.275	309	183	8	19	312	66	372	1.16e-51	173	Proteobacteria	Gammaproteobacteria	unclassified	unclassified	Candidatus Thioglobus	Thioglobus (SUP05 cluster) sp. REDSEA-S03_B1
637289913_Rpom	2236458112	34.688	320	191	9	8	312	9	325	1.29e-51	171	Proteobacteria	Gammaproteobacteria	unclassified	unclassified	unclassified	gamma proteobacterium SCGC AAA076-F14 (unscreened)
637289913_Rpom	2843183052	34.182	275	170	5	20	283	18	292	1.79e-51	170	Proteobacteria	Alphaproteobacteria	Rhodobacterales	Rhodobacteraceae	Paracoccus	Paracoccus mutanolyticus RSP-02
637289913_Rpom	2730357520	31.532	333	199	6	11	324	16	338	2.27e-51	171	Proteobacteria	Deltaproteobacteria	Desulfarculales	Desulfarculaceae	unclassified	Desulfarculaceae bacterium JdFR-97
